# Supplementary material for: Exploring the Role of Neutrophil-Related Genes in Osteosarcoma via an Integrative Analysis of Single-Cell and Bulk Transcriptome
Source: Biomedicines. 2024 Jul 8;12(7):1513. doi: 10.3390/biomedicines12071513 (PMC11274533; doi:10.3390/biomedicines12071513)
Supplement: Supplementary file 1 [file biomedicines-12-01513-s001.zip]

Archive with 6 entries (6 files):
- Supplementary Materials.pdf
- Table S2  Clinical information for TARGET-OS.XLSX
- Table S3  Clinical information for GSE21257.XLSX
- Table S6  DEGs obtained by Function FindAllMarkers.csv
- Table S7  2806 different markers between aneuploid and diploidgroups.csv
- Table S8 538  neutrophil-related genes.csv
