# Supplementary material for: Exploring the Role of Neutrophil-Related Genes in Osteosarcoma via an Integrative Analysis of Single-Cell and Bulk Transcriptome
Source: Biomedicines. 2024 Jul 8;12(7):1513. doi: 10.3390/biomedicines12071513 (PMC11274533; doi:10.3390/biomedicines12071513)
Supplement: Supplementary file 1 [file biomedicines-12-01513-s001.zip › Table S2 Clinical information for TARGET-OS.XLSX]

## Sheet: TARGETOSclinical
	submitter_id	created_datetime	tissue_or_organ_of_origin	days_to_last_follow_up	age_at_diagnosis	primary_diagnosis	updated_datetime	year_of_diagnosis	demographic_id	race	vital_status	gender	days_to_death	cause_of_death	age_at_index	days_to_birth	year_of_birth	premature_at_birth	weeks_gestation_at_birth	year_of_death	disease
TARGET.40.PALHRL	TARGET-40-PALHRL	2016-04-25T17:37:26.186716-05:00	Bone, NOS	4374	6019	Osteosarcoma, NOS	2021-03-03T14:50:04.560808-06:00	2002	5293e2eb-2f19-5fb8-8c20-1267fb8084d2	black or african american	Alive	male	NA	NA	NA	NA	NA	NA	NA	NA	OS
TARGET.40.0A4I4O	TARGET-40-0A4I4O	2017-02-24T22:11:19.442146-06:00	Bone, NOS	627	11828	Osteosarcoma, NOS	2021-03-03T14:50:04.560808-06:00	2010	268cdd2d-fff9-5a9b-9f70-94b7b1bebb27	white	Dead	male	627	NA	NA	NA	NA	NA	NA	NA	OS
TARGET.40.PANXSC	TARGET-40-PANXSC	2016-04-25T17:37:24.103329-05:00	Bone, NOS	1217	5545	Osteosarcoma, NOS	2021-03-03T14:50:04.560808-06:00	2005	5f88d5cf-cda7-513f-938d-ac276cc44730	white	Alive	male	NA	NA	NA	NA	NA	NA	NA	NA	OS
TARGET.40.PATKSS	TARGET-40-PATKSS	2016-04-25T17:37:40.225347-05:00	Bone, NOS	758	4889	Osteosarcoma, NOS	2021-03-03T14:50:04.560808-06:00	2010	6c9eb486-8b4b-5be2-9efe-d11ca78f91cf	white	Dead	male	758	NA	NA	NA	NA	NA	NA	NA	OS
TARGET.40.PASYUK	TARGET-40-PASYUK	2016-04-25T17:37:31.447713-05:00	Bone, NOS	1870	5931	Osteosarcoma, NOS	2021-03-03T14:50:04.560808-06:00	2009	9fdee2fc-90a2-55b6-a139-7796c73e89d3	Unknown	Alive	female	NA	NA	NA	NA	NA	NA	NA	NA	OS
TARGET.40.PANSEN	TARGET-40-PANSEN	2016-04-25T17:37:23.852908-05:00	Bone, NOS	2256	5234	Osteosarcoma, NOS	2021-03-03T14:50:04.560808-06:00	2005	54ee0b27-9d5e-5a1c-bcca-78e9a27661db	white	Alive	male	NA	NA	NA	NA	NA	NA	NA	NA	OS
TARGET.40.PAMJXS	TARGET-40-PAMJXS	2016-04-25T17:37:22.833508-05:00	Bone, NOS	3862	4100	Osteosarcoma, NOS	2021-03-03T14:50:04.560808-06:00	2003	00f6d07f-8ed1-5508-8954-b71211c1690a	black or african american	Dead	male	3976	NA	NA	NA	NA	NA	NA	NA	OS
TARGET.40.PASSLM	TARGET-40-PASSLM	2016-04-25T17:37:31.233325-05:00	Bone, NOS	1865	3538	Osteosarcoma, NOS	2021-03-03T14:50:04.560808-06:00	2009	6def476d-85fb-55d3-8a20-0b8a507ead07	white	Alive	male	NA	NA	NA	NA	NA	NA	NA	NA	OS
TARGET.40.PAPWWC	TARGET-40-PAPWWC	2016-04-25T17:37:29.612851-05:00	Bone, NOS	2520	3595	Osteosarcoma, NOS	2021-03-03T14:50:04.560808-06:00	2006	b290c92d-fbb1-535c-ad6a-644b866f4556	white	Alive	female	NA	NA	NA	NA	NA	NA	NA	NA	OS
TARGET.40.PATAWV	TARGET-40-PATAWV	2016-04-25T17:37:31.560418-05:00	Bone, NOS	1702	5667	Osteosarcoma, NOS	2021-03-03T14:50:04.560808-06:00	2009	6cb5cb8b-300c-5517-bc0d-dc14cb7cc2ba	white	Alive	male	NA	NA	NA	NA	NA	NA	NA	NA	OS
TARGET.40.PAKFVX	TARGET-40-PAKFVX	2016-04-25T17:37:25.481834-05:00	Bone, NOS	922	5407	Osteosarcoma, NOS	2021-03-03T14:50:04.560808-06:00	2000	637aa2b6-d5c2-5ece-b179-df6b0d4f9e55	Unknown	Alive	male	NA	NA	NA	NA	NA	NA	NA	NA	OS
TARGET.40.PAKZZK	TARGET-40-PAKZZK	2016-04-25T17:37:22.025445-05:00	Bone, NOS	1515	4864	Osteosarcoma, NOS	2021-03-03T14:50:04.560808-06:00	2001	836f9afe-31a9-59ba-ade4-dee315cf7154	white	Dead	male	1515	NA	NA	NA	NA	NA	NA	NA	OS
TARGET.40.PASFCV	TARGET-40-PASFCV	2016-04-25T17:37:30.781824-05:00	Bone, NOS	2062	3849	Osteosarcoma, NOS	2021-03-03T14:50:04.560808-06:00	2008	5b622909-d2cd-58af-b7af-02d19f894fce	white	Alive	female	NA	NA	NA	NA	NA	NA	NA	NA	OS
TARGET.40.PASEBY	TARGET-40-PASEBY	2016-04-25T17:37:30.554341-05:00	Bone, NOS	2049	4249	Osteosarcoma, NOS	2021-03-03T14:50:04.560808-06:00	2008	9d2aae27-e087-5825-84a2-7b362f2ac7d0	white	Alive	male	NA	NA	NA	NA	NA	NA	NA	NA	OS
TARGET.40.PASRNE	TARGET-40-PASRNE	2016-04-25T17:37:24.772366-05:00	Bone, NOS	1707	1299	Osteosarcoma, NOS	2021-03-03T14:50:04.560808-06:00	2009	e8e7c37c-9d6b-5c48-9b47-bedf18488369	white	Alive	female	NA	NA	NA	NA	NA	NA	NA	NA	OS
TARGET.40.PATUXZ	TARGET-40-PATUXZ	2016-04-25T17:37:25.108607-05:00	Bone, NOS	510	6345	Osteosarcoma, NOS	2021-03-03T14:50:04.560808-06:00	2010	63576ff0-73b5-5350-8618-f9105597f396	Unknown	Dead	female	510	NA	NA	NA	NA	NA	NA	NA	OS
TARGET.40.0A4I48	TARGET-40-0A4I48	2017-02-24T22:11:18.588193-06:00	Bone, NOS	1616	5854	Osteosarcoma, NOS	2021-03-03T14:50:04.560808-06:00	2008	3d1e038d-52ae-58ae-a462-7832e5898ab2	Unknown	Alive	female	NA	NA	NA	NA	NA	NA	NA	NA	OS
TARGET.40.PAMYYJ	TARGET-40-PAMYYJ	2016-04-25T17:37:23.292636-05:00	Bone, NOS	271	6477	Osteosarcoma, NOS	2021-03-03T14:50:04.560808-06:00	2004	867c60f0-6189-5558-abb3-52a9e92e38b7	white	Dead	male	271	NA	NA	NA	NA	NA	NA	NA	OS
TARGET.40.PATMIF	TARGET-40-PATMIF	2016-04-25T17:37:31.925163-05:00	Bone, NOS	1580	4383	Osteosarcoma, NOS	2021-03-03T14:50:04.560808-06:00	2010	7510d82b-220b-57df-bc5a-0cad57cfa671	white	Alive	female	NA	NA	NA	NA	NA	NA	NA	NA	OS
TARGET.40.0A4I4E	TARGET-40-0A4I4E	2017-02-24T22:11:18.880243-06:00	Bone, NOS	NA	5978	Osteosarcoma, NOS	2021-03-03T14:50:04.560808-06:00	2009	45738119-9ef9-5dbd-b5b5-d12c10e44fc2	Unknown	Unknown	male	NA	NA	NA	NA	NA	NA	NA	NA	OS
TARGET.40.PAPKWD	TARGET-40-PAPKWD	2016-04-25T17:37:29.272341-05:00	Bone, NOS	422	3478	Osteosarcoma, NOS	2021-03-03T14:50:04.560808-06:00	2006	8e9b6e3f-4b3b-56c1-aa64-1b78920c4247	white	Dead	male	422	NA	NA	NA	NA	NA	NA	NA	OS
TARGET.40.PATPBS	TARGET-40-PATPBS	2016-04-25T17:37:32.284448-05:00	Bone, NOS	1468	5513	Osteosarcoma, NOS	2021-03-03T14:50:04.560808-06:00	2010	509db497-4f54-52b0-946c-aeb70f62a81b	white	Alive	male	NA	NA	NA	NA	NA	NA	NA	NA	OS
TARGET.40.PANZHX	TARGET-40-PANZHX	2016-04-25T17:37:24.213244-05:00	Bone, NOS	1323	5127	Osteosarcoma, NOS	2021-03-03T14:50:04.560808-06:00	2005	fa39706f-c6f0-5af1-acbe-b73303ea6852	asian	Alive	female	NA	NA	NA	NA	NA	NA	NA	NA	OS
TARGET.40.PANGRW	TARGET-40-PANGRW	2016-04-25T17:37:23.517326-05:00	Bone, NOS	3378	6088	Osteosarcoma, NOS	2021-03-03T14:50:04.560808-06:00	2004	8ac15369-d4d9-5134-a23f-60eb31557c4a	white	Alive	male	NA	NA	NA	NA	NA	NA	NA	NA	OS
TARGET.40.PAUTYB	TARGET-40-PAUTYB	2016-04-25T17:37:41.304520-05:00	Bone, NOS	537	4418	Osteosarcoma, NOS	2021-03-03T14:50:04.560808-06:00	2012	2a8602f0-dc28-560f-929e-093bb6450c5c	white	Dead	female	537	NA	NA	NA	NA	NA	NA	NA	OS
TARGET.40.0A4HMC	TARGET-40-0A4HMC	2017-02-24T22:11:16.305348-06:00	Bone, NOS	377	10205	Osteosarcoma, NOS	2019-08-05T14:45:08.248409-05:00	NA	9653618c-34de-5296-b2ff-629ccc20ca0b	white	Alive	male	NA	NA	NA	NA	NA	NA	NA	NA	OS
TARGET.40.PAVCLP	TARGET-40-PAVCLP	2016-04-25T17:37:41.967338-05:00	Bone, NOS	511	4062	Osteosarcoma, NOS	2021-03-03T14:50:04.560808-06:00	2012	86273e8d-1224-56bc-854c-c8f78c22661a	black or african american	Alive	female	NA	NA	NA	NA	NA	NA	NA	NA	OS
TARGET.40.PAUXPZ	TARGET-40-PAUXPZ	2016-04-25T17:37:41.636762-05:00	Bone, NOS	606	4507	Osteosarcoma, NOS	2021-03-03T14:50:04.560808-06:00	2012	4cedbaa4-d885-5142-9a93-8ccc369dbae3	Unknown	Dead	female	724	NA	NA	NA	NA	NA	NA	NA	OS
TARGET.40.PATMXR	TARGET-40-PATMXR	2016-04-25T17:37:24.997682-05:00	Bone, NOS	386	7631	Osteosarcoma, NOS	2021-03-03T14:50:04.560808-06:00	2010	5a6ca33d-294e-58b4-ba20-c6d7041b9f4a	Unknown	Dead	female	386	NA	NA	NA	NA	NA	NA	NA	OS
TARGET.40.0A4I65	TARGET-40-0A4I65	2017-02-24T22:11:29.481775-06:00	Bone, NOS	5840	6520	Osteosarcoma, NOS	2019-08-05T14:45:08.248409-05:00	NA	211ae1ad-8e62-5e21-85dd-3e749ba4b3aa	Unknown	Alive	male	NA	NA	NA	NA	NA	NA	NA	NA	OS
TARGET.40.PANMIG	TARGET-40-PANMIG	2016-04-25T17:37:23.636555-05:00	Bone, NOS	776	5360	Osteosarcoma, NOS	2021-03-03T14:50:04.560808-06:00	2005	396f555e-0616-5379-bfe2-e95250232bf7	white	Dead	male	776	NA	NA	NA	NA	NA	NA	NA	OS
TARGET.40.PAUUML	TARGET-40-PAUUML	2016-04-25T17:37:41.414032-05:00	Bone, NOS	672	2177	Osteosarcoma, NOS	2021-03-03T14:50:04.560808-06:00	2012	fa5a0c4b-33a2-5f81-8afa-c792fc5700ca	Unknown	Alive	male	NA	NA	NA	NA	NA	NA	NA	NA	OS
TARGET.40.PAPNVD	TARGET-40-PAPNVD	2016-04-25T17:37:29.388780-05:00	Bone, NOS	922	5289	Osteosarcoma, NOS	2021-03-03T14:50:04.560808-06:00	2006	4c672a25-4f9e-5fc9-a3ae-55476495196e	white	Dead	female	922	NA	NA	NA	NA	NA	NA	NA	OS
TARGET.40.0A4HXS	TARGET-40-0A4HXS	2017-02-24T22:11:16.976201-06:00	Bone, NOS	2948	8470	Osteosarcoma, NOS	2021-03-03T14:50:04.560808-06:00	2004	7666ff96-e8ae-5a5e-976d-624bd9c3adde	white	Alive	male	NA	NA	NA	NA	NA	NA	NA	NA	OS
TARGET.40.PANPUM	TARGET-40-PANPUM	2016-04-25T17:37:23.746443-05:00	Bone, NOS	295	5996	Osteosarcoma, NOS	2021-03-03T14:50:04.560808-06:00	2005	9c429d56-e5d1-5117-b4be-ae5f33db84eb	white	Dead	male	295	NA	NA	NA	NA	NA	NA	NA	OS
TARGET.40.PAUVUL	TARGET-40-PAUVUL	2016-04-25T17:37:41.521153-05:00	Bone, NOS	347	2027	Osteosarcoma, NOS	2021-03-03T14:50:04.560808-06:00	2012	3e2a4fd7-0d2e-564d-8c54-35d8bf7f911a	black or african american	Dead	female	347	NA	NA	NA	NA	NA	NA	NA	OS
TARGET.40.PAUYTT	TARGET-40-PAUYTT	2016-04-25T17:37:41.748474-05:00	Bone, NOS	579	6702	Osteosarcoma, NOS	2021-03-03T14:50:04.560808-06:00	2012	6dc070f9-11d0-53d1-8b8f-3dd41cb004bf	white	Alive	female	NA	NA	NA	NA	NA	NA	NA	NA	OS
TARGET.40.PAPFLB	TARGET-40-PAPFLB	2016-04-25T17:37:24.436954-05:00	Bone, NOS	NA	5496	Osteosarcoma, NOS	2019-08-05T14:45:08.248409-05:00	NA	e303bb90-a9b6-5fa1-ba6b-54cb9e554fb7	white	Unknown	male	NA	NA	NA	NA	NA	NA	NA	NA	OS
TARGET.40.PAVALD	TARGET-40-PAVALD	2016-04-25T17:37:41.854438-05:00	Bone, NOS	551	5924	Osteosarcoma, NOS	2021-03-03T14:50:04.560808-06:00	2012	82fd07b9-9db5-5980-9dd1-34fcd71568d3	white	Alive	male	NA	NA	NA	NA	NA	NA	NA	NA	OS
TARGET.40.PANVJJ	TARGET-40-PANVJJ	2016-04-25T17:37:23.969055-05:00	Bone, NOS	3095	5044	Osteosarcoma, NOS	2021-03-03T14:50:04.560808-06:00	2005	13fbae7e-00a0-5bba-81da-b08e1d3fa25d	white	Alive	female	NA	NA	NA	NA	NA	NA	NA	NA	OS
TARGET.40.0A4I5B	TARGET-40-0A4I5B	2017-02-24T22:11:19.884885-06:00	Bone, NOS	619	7615	Osteosarcoma, NOS	2021-03-03T14:50:04.560808-06:00	2010	d5ca42a1-b89b-525d-8f10-05bee56605d2	Unknown	Alive	male	NA	NA	NA	NA	NA	NA	NA	NA	OS
TARGET.40.0A4I0S	TARGET-40-0A4I0S	2018-10-10T14:03:27.749521-05:00	Bone, NOS	603	9114	Osteosarcoma, NOS	2021-03-03T14:50:04.560808-06:00	2006	89a45d11-6794-46ba-bc3f-0ea4666fe064	Unknown	Alive	male	NA	NA	NA	NA	NA	NA	NA	NA	OS
TARGET.40.PAPIJR	TARGET-40-PAPIJR	2016-04-25T17:37:29.159695-05:00	Bone, NOS	1719	4597	Osteosarcoma, NOS	2021-03-03T14:50:04.560808-06:00	2006	927fbccb-6701-5a4c-be41-291d3ce204e2	white	Alive	female	NA	NA	NA	NA	NA	NA	NA	NA	OS
TARGET.40.PATMPU	TARGET-40-PATMPU	2016-04-25T17:37:32.044383-05:00	Bone, NOS	1579	5060	Osteosarcoma, NOS	2021-03-03T14:50:04.560808-06:00	2010	63c3b2e3-9a60-5e41-b4b2-1abc31f4f951	Unknown	Dead	male	1579	NA	NA	NA	NA	NA	NA	NA	OS
TARGET.40.0A4I0W	TARGET-40-0A4I0W	2017-02-24T22:11:17.754534-06:00	Bone, NOS	683	7330	Osteosarcoma, NOS	2021-03-03T14:50:04.560808-06:00	2006	0499af15-f676-50a6-aa16-c230444b9431	asian	Alive	male	NA	NA	NA	NA	NA	NA	NA	NA	OS
TARGET.40.PAUTWB	TARGET-40-PAUTWB	2016-04-25T17:37:41.189511-05:00	Bone, NOS	687	5064	Osteosarcoma, NOS	2021-03-03T14:50:04.560808-06:00	2012	56cd92bb-97bc-595e-895c-996ba6ec01d7	white	Alive	male	NA	NA	NA	NA	NA	NA	NA	NA	OS
TARGET.40.0A4I42	TARGET-40-0A4I42	2017-02-24T22:11:18.304515-06:00	Bone, NOS	619	6268	Osteosarcoma, NOS	2021-03-03T14:50:04.560808-06:00	2007	d9bd57d4-363e-54f7-aa3d-0a446ddd4aea	Unknown	Dead	female	619	NA	NA	NA	NA	NA	NA	NA	OS
TARGET.40.PASKZZ	TARGET-40-PASKZZ	2016-04-25T17:37:30.886992-05:00	Bone, NOS	542	4808	Osteosarcoma, NOS	2021-03-03T14:50:04.560808-06:00	2009	dbe1d4f1-8304-5ae8-929a-5c6bc9fc2b3c	white	Alive	female	NA	NA	NA	NA	NA	NA	NA	NA	OS
TARGET.40.PAMHYN	TARGET-40-PAMHYN	2016-04-25T17:37:22.720720-05:00	Bone, NOS	3900	3499	Osteosarcoma, NOS	2021-03-03T14:50:04.560808-06:00	2003	a81c813b-c08f-5643-b9fc-51ba3748cd7d	asian	Alive	female	NA	NA	NA	NA	NA	NA	NA	NA	OS
TARGET.40.PALWWX	TARGET-40-PALWWX	2016-04-25T17:37:22.241192-05:00	Bone, NOS	2163	4464	Osteosarcoma, NOS	2021-03-03T14:50:04.560808-06:00	2002	8feb9d9f-0fcd-5386-a306-e057c21c1ab2	white	Alive	female	NA	NA	NA	NA	NA	NA	NA	NA	OS
TARGET.40.PALKGN	TARGET-40-PALKGN	2016-04-25T17:37:26.405571-05:00	Bone, NOS	2122	6190	Osteosarcoma, NOS	2021-03-03T14:50:04.560808-06:00	2002	997fc5c5-76bb-5a5c-9d46-a586a403f31e	white	Alive	male	NA	NA	NA	NA	NA	NA	NA	NA	OS
TARGET.40.0A4HY5	TARGET-40-0A4HY5	2017-02-24T22:11:17.234406-06:00	Bone, NOS	290	7264	Osteosarcoma, NOS	2021-03-03T14:50:04.560808-06:00	2004	9942aea1-cfff-5090-9d69-aa19347f9573	Unknown	Dead	male	290	NA	NA	NA	NA	NA	NA	NA	OS
TARGET.40.PAMTCM	TARGET-40-PAMTCM	2016-04-25T17:37:23.164547-05:00	Bone, NOS	3002	4938	Osteosarcoma, NOS	2021-03-03T14:50:04.560808-06:00	2003	2b0a5db4-2cbd-55ee-9184-597dc6357141	black or african american	Alive	female	NA	NA	NA	NA	NA	NA	NA	NA	OS
TARGET.40.PAVECB	TARGET-40-PAVECB	2016-04-25T17:37:42.181600-05:00	Bone, NOS	476	3272	Osteosarcoma, NOS	2021-03-03T14:50:04.560808-06:00	2012	858a663e-6870-538e-aa80-c65bced5e4b4	white	Alive	female	NA	NA	NA	NA	NA	NA	NA	NA	OS
TARGET.40.PANZZJ	TARGET-40-PANZZJ	2016-04-25T17:37:24.326167-05:00	Bone, NOS	1538	6855	Osteosarcoma, NOS	2021-03-03T14:50:04.560808-06:00	2005	6cca8b1f-5f27-5735-b5da-0f8741fd8484	white	Alive	male	NA	NA	NA	NA	NA	NA	NA	NA	OS
TARGET.40.PARBGW	TARGET-40-PARBGW	2016-04-25T17:37:29.865506-05:00	Bone, NOS	286	4634	Osteosarcoma, NOS	2021-03-03T14:50:04.560808-06:00	2007	20fab228-20c5-5a56-b316-9f2311d5487c	Unknown	Alive	female	NA	NA	NA	NA	NA	NA	NA	NA	OS
TARGET.40.0A4HX8	TARGET-40-0A4HX8	2017-02-24T22:11:16.737272-06:00	Bone, NOS	1750	10635	Osteosarcoma, NOS	2021-03-03T14:50:04.560808-06:00	2003	fec42236-3abc-5761-8aa3-7a9180547773	white	Alive	male	NA	NA	NA	NA	NA	NA	NA	NA	OS
TARGET.40.0A4I6O	TARGET-40-0A4I6O	2017-02-24T22:11:20.178124-06:00	Bone, NOS	1906	6738	Osteosarcoma, NOS	2021-03-03T14:50:04.560808-06:00	2004	a59e1429-5548-5157-b70f-414574ca210c	Unknown	Dead	male	1906	NA	NA	NA	NA	NA	NA	NA	OS
TARGET.40.PALKDP	TARGET-40-PALKDP	2016-04-25T17:37:26.301443-05:00	Bone, NOS	3282	3388	Osteosarcoma, NOS	2021-03-03T14:50:04.560808-06:00	2002	63c879de-2f0a-5f59-836e-3794382f1e53	white	Alive	female	NA	NA	NA	NA	NA	NA	NA	NA	OS
TARGET.40.0A4I9K	TARGET-40-0A4I9K	2017-02-24T22:11:29.909402-06:00	Bone, NOS	2257	8237	Osteosarcoma, NOS	2019-08-05T14:45:08.248409-05:00	NA	8e2f6d04-1f56-53bb-871c-682d9f1cf130	Unknown	Alive	male	NA	NA	NA	NA	NA	NA	NA	NA	OS
TARGET.40.0A4I0Q	TARGET-40-0A4I0Q	2017-02-24T22:11:17.499234-06:00	Bone, NOS	519	7269	Osteosarcoma, NOS	2021-03-03T14:50:04.560808-06:00	2005	8daa5d09-6db8-508a-989d-cf23f3fcc16f	Unknown	Dead	female	519	NA	NA	NA	NA	NA	NA	NA	OS
TARGET.40.PALFYN	TARGET-40-PALFYN	2016-04-25T17:37:26.082005-05:00	Bone, NOS	1003	4841	Osteosarcoma, NOS	2021-03-03T14:50:04.560808-06:00	2001	c391d96a-0e75-5ecc-92c8-3dc966c725fb	white	Dead	female	1003	NA	NA	NA	NA	NA	NA	NA	OS
TARGET.40.0A4HLD	TARGET-40-0A4HLD	2017-02-24T22:11:16.069348-06:00	Bone, NOS	3946	7254	Osteosarcoma, NOS	2021-03-03T14:50:04.560808-06:00	2000	4596f318-58e8-5500-9760-dc46b8823777	Unknown	Alive	male	NA	NA	NA	NA	NA	NA	NA	NA	OS
TARGET.40.PAMHLF	TARGET-40-PAMHLF	2016-04-25T17:37:22.600311-05:00	Bone, NOS	1913	3233	Osteosarcoma, NOS	2021-03-03T14:50:04.560808-06:00	2003	7610908d-5c88-5e55-95a7-cf2e043f57dc	white	Alive	male	NA	NA	NA	NA	NA	NA	NA	NA	OS
TARGET.40.PATJVI	TARGET-40-PATJVI	2016-04-25T17:37:31.795336-05:00	Bone, NOS	1575	5755	Osteosarcoma, NOS	2021-03-03T14:50:04.560808-06:00	2010	1846c55e-9433-53e7-a177-4bcc251f73f8	white	Alive	male	NA	NA	NA	NA	NA	NA	NA	NA	OS
TARGET.40.PAMEKS	TARGET-40-PAMEKS	2016-04-25T17:37:22.480502-05:00	Bone, NOS	857	3942	Osteosarcoma, NOS	2021-03-03T14:50:04.560808-06:00	2003	2d9d7743-4bc0-5e8e-878d-33cf23f04a56	asian	Dead	male	857	NA	NA	NA	NA	NA	NA	NA	OS
TARGET.40.0A4I3S	TARGET-40-0A4I3S	2017-02-24T22:11:18.025614-06:00	Bone, NOS	1844	8313	Osteosarcoma, NOS	2021-03-03T14:50:04.560808-06:00	2007	47a88a27-22ce-5fed-a17b-3fd19c23043c	black or african american	Alive	male	NA	NA	NA	NA	NA	NA	NA	NA	OS
TARGET.40.PARKAF	TARGET-40-PARKAF	2016-04-25T17:37:30.439623-05:00	Bone, NOS	1061	6085	Osteosarcoma, NOS	2021-03-03T14:50:04.560808-06:00	2007	6cada94d-0d78-5a63-89ba-cf45df52a677	white	Dead	male	1061	NA	NA	NA	NA	NA	NA	NA	OS
TARGET.40.PAVDTY	TARGET-40-PAVDTY	2016-04-25T17:37:42.074151-05:00	Bone, NOS	369	4898	Osteosarcoma, NOS	2021-03-03T14:50:04.560808-06:00	2012	d9c370da-dd23-5ff4-8127-d380341a2a4e	white	Alive	male	NA	NA	NA	NA	NA	NA	NA	NA	OS
TARGET.40.0A4I8U	TARGET-40-0A4I8U	2017-02-24T22:11:20.475948-06:00	Bone, NOS	983	7328	Osteosarcoma, NOS	2021-03-03T14:50:04.560808-06:00	2008	a9cb6bd3-f3c3-56fd-9799-f2d6afedaa90	Unknown	Alive	male	NA	NA	NA	NA	NA	NA	NA	NA	OS
TARGET.40.PASNZV	TARGET-40-PASNZV	2016-04-25T17:37:24.652925-05:00	Bone, NOS	1747	5947	Osteosarcoma, NOS	2021-03-03T14:50:04.560808-06:00	2009	55e1a26f-ddb1-5249-a6a9-7f6538fbbeba	white	Alive	male	NA	NA	NA	NA	NA	NA	NA	NA	OS
TARGET.40.PASUUH	TARGET-40-PASUUH	2016-04-25T17:37:31.344996-05:00	Bone, NOS	1625	5143	Osteosarcoma, NOS	2021-03-03T14:50:04.560808-06:00	2009	492d3d3d-17bf-5b5b-9d13-0de6109cedde	white	Alive	female	NA	NA	NA	NA	NA	NA	NA	NA	OS
TARGET.40.PARGTM	TARGET-40-PARGTM	2016-04-25T17:37:30.214419-05:00	Bone, NOS	2610	5925	Osteosarcoma, NOS	2021-03-03T14:50:04.560808-06:00	2007	d370b0aa-702e-578a-8061-ee20bda1263f	white	Alive	male	NA	NA	NA	NA	NA	NA	NA	NA	OS
TARGET.40.PARFTG	TARGET-40-PARFTG	2016-04-25T17:37:30.103957-05:00	Bone, NOS	653	4987	Osteosarcoma, NOS	2021-03-03T14:50:04.560808-06:00	2007	5a9c37c0-bb24-5b57-9b07-e253d9ea36a5	asian	Dead	female	653	NA	NA	NA	NA	NA	NA	NA	OS
TARGET.40.PALECC	TARGET-40-PALECC	2016-04-25T17:37:22.132168-05:00	Bone, NOS	754	3661	Osteosarcoma, NOS	2021-03-03T14:50:04.560808-06:00	2001	1fd4068f-bba6-58ca-9fdb-3a735f85e9a4	Unknown	Dead	female	754	NA	NA	NA	NA	NA	NA	NA	OS
TARGET.40.PARJXU	TARGET-40-PARJXU	2016-04-25T17:37:30.330576-05:00	Bone, NOS	1631	4624	Osteosarcoma, NOS	2021-03-03T14:50:04.560808-06:00	2007	ae71f1fd-0329-5a27-a6a1-eff5c7f994b9	white	Dead	female	1631	NA	NA	NA	NA	NA	NA	NA	OS
TARGET.40.PAKXLD	TARGET-40-PAKXLD	2016-04-25T17:37:21.910261-05:00	Bone, NOS	2462	5245	Osteosarcoma, NOS	2021-03-03T14:50:04.560808-06:00	2001	ac4ee92d-abea-522a-940d-59d45a0d0f47	white	Alive	female	NA	NA	NA	NA	NA	NA	NA	NA	OS
TARGET.40.PASEFS	TARGET-40-PASEFS	2016-04-25T17:37:30.662044-05:00	Bone, NOS	2112	6625	Osteosarcoma, NOS	2021-03-03T14:50:04.560808-06:00	2008	cff53c2e-1f51-58a2-9f93-18112534bfbf	white	Alive	male	NA	NA	NA	NA	NA	NA	NA	NA	OS
TARGET.40.PAMLKS	TARGET-40-PAMLKS	2016-04-25T17:37:22.946211-05:00	Bone, NOS	180	4509	Osteosarcoma, NOS	2021-03-03T14:50:04.560808-06:00	2003	14f6558b-f25a-5d8c-b343-8cb3805ed2a6	white	Dead	female	180	NA	NA	NA	NA	NA	NA	NA	OS
TARGET.40.PAUBIT	TARGET-40-PAUBIT	2016-04-25T17:37:41.072579-05:00	Bone, NOS	1029	4513	Osteosarcoma, NOS	2021-03-03T14:50:04.560808-06:00	2011	94ac1f76-6434-551a-a342-1028b189a248	white	Alive	female	NA	NA	NA	NA	NA	NA	NA	NA	OS
TARGET.40.PAPXGT	TARGET-40-PAPXGT	2016-04-25T17:37:29.737347-05:00	Bone, NOS	2526	4172	Osteosarcoma, NOS	2021-03-03T14:50:04.560808-06:00	2006	023466ea-367a-5f79-ad6a-c834063a48e2	black or african american	Alive	female	NA	NA	NA	NA	NA	NA	NA	NA	OS
TARGET.40.PANGPE	TARGET-40-PANGPE	2016-04-25T17:37:23.404767-05:00	Bone, NOS	3378	4794	Osteosarcoma, NOS	2021-03-03T14:50:04.560808-06:00	2004	41f08cb4-366e-5a72-bcc4-7cd6ecd3cc36	white	Alive	male	NA	NA	NA	NA	NA	NA	NA	NA	OS
TARGET.40.PATEEM	TARGET-40-PATEEM	2016-04-25T17:37:24.884515-05:00	Bone, NOS	1451	5875	Osteosarcoma, NOS	2021-03-03T14:50:04.560808-06:00	2009	da8fbe50-72fc-5c84-aa04-6e4a62bab2d8	white	Alive	male	NA	NA	NA	NA	NA	NA	NA	NA	OS
TARGET.40.PALZGU	TARGET-40-PALZGU	2016-04-25T17:37:22.356750-05:00	Bone, NOS	2882	5603	Osteosarcoma, NOS	2021-03-03T14:50:04.560808-06:00	2002	088c148c-3e7f-541b-904c-312996717cde	white	Dead	male	2882	NA	NA	NA	NA	NA	NA	NA	OS
TARGET.40.PARDAX	TARGET-40-PARDAX	2016-04-25T17:37:29.981812-05:00	Bone, NOS	679	3680	Osteosarcoma, NOS	2021-03-03T14:50:04.560808-06:00	2007	02082d6c-348e-575d-b033-20c0efbd4e73	white	Dead	male	679	NA	NA	NA	NA	NA	NA	NA	OS
TARGET.40.PAMRHD	TARGET-40-PAMRHD	2016-04-25T17:37:23.059751-05:00	Bone, NOS	74	3942	Osteosarcoma, NOS	2021-03-03T14:50:04.560808-06:00	2003	28a37f32-3fb5-550f-97a1-5de57985fec0	Unknown	Dead	female	74	NA	NA	NA	NA	NA	NA	NA	OS
TARGET.40.PAKUZU	TARGET-40-PAKUZU	2016-04-25T17:37:21.752027-05:00	Bone, NOS	0	7270	Osteosarcoma, NOS	2021-03-03T14:50:04.560808-06:00	2001	af90ca14-b9bc-54b9-9058-fc16d9d28be8	asian	Alive	male	NA	NA	NA	NA	NA	NA	NA	NA	OS
TARGET.40.0A4I4M	TARGET-40-0A4I4M	2017-02-24T22:11:19.166052-06:00	Bone, NOS	708	6916	Osteosarcoma, NOS	2021-03-03T14:50:04.560808-06:00	2010	ea654ca2-c786-5120-9113-8993035aa16d	asian	Alive	female	NA	NA	NA	NA	NA	NA	NA	NA	OS
