# Supplementary material for: Exploring the Role of Neutrophil-Related Genes in Osteosarcoma via an Integrative Analysis of Single-Cell and Bulk Transcriptome
Source: Biomedicines. 2024 Jul 8;12(7):1513. doi: 10.3390/biomedicines12071513 (PMC11274533; doi:10.3390/biomedicines12071513)
Supplement: Supplementary file 1 [file biomedicines-12-01513-s001.zip › Table S3 Clinical information for GSE21257.XLSX]

## Sheet: 21257clinical
	title	geo_accession	status	submission_date	last_update_date	type	source_name_ch1	organism_ch1	characteristics_ch1	characteristics_ch1.1	characteristics_ch1.5	characteristics_ch1.6	molecule_ch1	extract_protocol_ch1	platform_id	supplementary_file	supplementary_file.1	data_row_count	age:ch1	gender:ch1	group:ch1	histological subtype:ch1	huvos grade:ch1	status:ch1	tumor location:ch1	OSOS	statue	cluster
GSM530667	00043-05	GSM530667	Public on Feb 11 2011	Apr 06 2010	Feb 12 2011	RNA	Osteosarcoma pre-chemotherapy biopsy	Homo sapiens	age: 174 months	gender: M	group: Metastases present at diagnosis	status: Deceased after 27 months.	total RNA	Osteosarcoma tissue was snap-frozen in 2-Methylbutane (Sigma-Aldrich, Zwijndrecht, the Netherlands) and stored at -70掳C. Using a cryostat, 20 碌m sections from each block were cut and stained with hematoxylin and eosin to ensure at least 70% tumor content and viability. RNA was isolated using TRIzol reagent (Invitrogen), followed by RNA clean-up using the QIAGEN Rneasy mini kit (Venlo, the Netherl…	GPL10295	ftp://ftp.ncbi.nlm.nih.gov/geo/samples/GSM530nnn/GSM530667/suppl/GSM530667_1705168045_C_1.txt.gz	ftp://ftp.ncbi.nlm.nih.gov/geo/samples/GSM530nnn/GSM530667/suppl/GSM530667_1705168045_C_2.txt.gz	48701	174 months	M	Metastases present at diagnosis	Giant cell rich	4	Deceased after 27 months.	Left distal femur	27	1	high
GSM530899	00745-04	GSM530899	Public on Feb 11 2011	Apr 07 2010	Feb 12 2011	RNA	Osteosarcoma pre-chemotherapy biopsy	Homo sapiens	age: 162 months	gender: M	group: Metastases at 16 months after diagnosis of the primary tumor	status: Deceased at 21 months after diagnosis of the primary tumor	total RNA	Osteosarcoma tissue was snap-frozen in 2-Methylbutane (Sigma-Aldrich, Zwijndrecht, the Netherlands) and stored at -70掳C. Using a cryostat, 20 碌m sections from each block were cut and stained with hematoxylin and eosin to ensure at least 70% tumor content and viability. RNA was isolated using TRIzol reagent (Invitrogen), followed by RNA clean-up using the QIAGEN Rneasy mini kit (Venlo, the Netherl…	GPL10295	ftp://ftp.ncbi.nlm.nih.gov/geo/samples/GSM530nnn/GSM530899/suppl/GSM530899_1718911103_D_1.txt.gz	ftp://ftp.ncbi.nlm.nih.gov/geo/samples/GSM530nnn/GSM530899/suppl/GSM530899_1718911103_D_2.txt.gz	48701	162 months	M	Metastases at 16 months after diagnosis of the primary tumor	Osteoblastic	2	Deceased at 21 months after diagnosis of the primary tumor	Left proximal humerus	21	1	low
GSM531283	00917-04	GSM531283	Public on Feb 11 2011	Apr 08 2010	Feb 12 2011	RNA	Osteosarcoma pre-chemotherapy biopsy	Homo sapiens	age: 170 months	gender: M	group: Metastases present at diagnosis	status: Alive at 46 months after diagnosis of the primary tumor	total RNA	Osteosarcoma tissue was snap-frozen in 2-Methylbutane (Sigma-Aldrich, Zwijndrecht, the Netherlands) and stored at -70掳C. Using a cryostat, 20 碌m sections from each block were cut and stained with hematoxylin and eosin to ensure at least 70% tumor content and viability. RNA was isolated using TRIzol reagent (Invitrogen), followed by RNA clean-up using the QIAGEN Rneasy mini kit (Venlo, the Netherl…	GPL10295	ftp://ftp.ncbi.nlm.nih.gov/geo/samples/GSM531nnn/GSM531283/suppl/GSM531283_1718911103_C_1.txt.gz	ftp://ftp.ncbi.nlm.nih.gov/geo/samples/GSM531nnn/GSM531283/suppl/GSM531283_1718911103_C_2.txt.gz	48701	170 months	M	Metastases present at diagnosis	Osteoblastic	3	Alive at 46 months after diagnosis of the primary tumor	Left distal femur	46	0	low
GSM531284	07677-05	GSM531284	Public on Feb 11 2011	Apr 08 2010	Feb 12 2011	RNA	Osteosarcoma pre-chemotherapy biopsy	Homo sapiens	age: 133 months	gender: F	group: Metastases at 10 months after diagnosis of the primary tumor	status: Alive at 28 months after diagnosis of the primary tumor	total RNA	Osteosarcoma tissue was snap-frozen in 2-Methylbutane (Sigma-Aldrich, Zwijndrecht, the Netherlands) and stored at -70掳C. Using a cryostat, 20 碌m sections from each block were cut and stained with hematoxylin and eosin to ensure at least 70% tumor content and viability. RNA was isolated using TRIzol reagent (Invitrogen), followed by RNA clean-up using the QIAGEN Rneasy mini kit (Venlo, the Netherl…	GPL10295	ftp://ftp.ncbi.nlm.nih.gov/geo/samples/GSM531nnn/GSM531284/suppl/GSM531284_1718911103_A_1.txt.gz	ftp://ftp.ncbi.nlm.nih.gov/geo/samples/GSM531nnn/GSM531284/suppl/GSM531284_1718911103_A_2.txt.gz	48701	133 months	F	Metastases at 10 months after diagnosis of the primary tumor	Fibroblastic	1	Alive at 28 months after diagnosis of the primary tumor	Left distal femur	28	0	low
GSM531285	09541-05	GSM531285	Public on Feb 11 2011	Apr 08 2010	Feb 12 2011	RNA	Osteosarcoma pre-chemotherapy biopsy	Homo sapiens	age: 81 months	gender: F	group: Metastases at 5 months after diagnosis of the primary tumor	status: Deceased at 11 months after diagnosis of the primary tumor	total RNA	Osteosarcoma tissue was snap-frozen in 2-Methylbutane (Sigma-Aldrich, Zwijndrecht, the Netherlands) and stored at -70掳C. Using a cryostat, 20 碌m sections from each block were cut and stained with hematoxylin and eosin to ensure at least 70% tumor content and viability. RNA was isolated using TRIzol reagent (Invitrogen), followed by RNA clean-up using the QIAGEN Rneasy mini kit (Venlo, the Netherl…	GPL10295	ftp://ftp.ncbi.nlm.nih.gov/geo/samples/GSM531nnn/GSM531285/suppl/GSM531285_1718911143_E_1.txt.gz	ftp://ftp.ncbi.nlm.nih.gov/geo/samples/GSM531nnn/GSM531285/suppl/GSM531285_1718911143_E_2.txt.gz	48701	81 months	F	Metastases at 5 months after diagnosis of the primary tumor	Osteoblastic	1	Deceased at 11 months after diagnosis of the primary tumor	Humerus	11	1	low
GSM531286	09799-04	GSM531286	Public on Feb 11 2011	Apr 08 2010	Feb 12 2011	RNA	Osteosarcoma pre-chemotherapy biopsy	Homo sapiens	age: 144 months	gender: M	group: Metastases at 30 months after diagnosis of the primary tumor	status: Alive at 37 months after diagnosis of the primary tumor	total RNA	Osteosarcoma tissue was snap-frozen in 2-Methylbutane (Sigma-Aldrich, Zwijndrecht, the Netherlands) and stored at -70掳C. Using a cryostat, 20 碌m sections from each block were cut and stained with hematoxylin and eosin to ensure at least 70% tumor content and viability. RNA was isolated using TRIzol reagent (Invitrogen), followed by RNA clean-up using the QIAGEN Rneasy mini kit (Venlo, the Netherl…	GPL10295	ftp://ftp.ncbi.nlm.nih.gov/geo/samples/GSM531nnn/GSM531286/suppl/GSM531286_1828934061_C_1.txt.gz	ftp://ftp.ncbi.nlm.nih.gov/geo/samples/GSM531nnn/GSM531286/suppl/GSM531286_1828934061_C_2.txt.gz	48701	144 months	M	Metastases at 30 months after diagnosis of the primary tumor	Chondroblastic	2	Alive at 37 months after diagnosis of the primary tumor	Tibia	37	0	low
GSM531287	14971-03	GSM531287	Public on Feb 11 2011	Apr 08 2010	Feb 12 2011	RNA	Osteosarcoma pre-chemotherapy biopsy	Homo sapiens	age: 180 months	gender: M	group: Metastases present at diagnosis	status: Alive at 45 months after diagnosis of the primary tumor	total RNA	Osteosarcoma tissue was snap-frozen in 2-Methylbutane (Sigma-Aldrich, Zwijndrecht, the Netherlands) and stored at -70掳C. Using a cryostat, 20 碌m sections from each block were cut and stained with hematoxylin and eosin to ensure at least 70% tumor content and viability. RNA was isolated using TRIzol reagent (Invitrogen), followed by RNA clean-up using the QIAGEN Rneasy mini kit (Venlo, the Netherl…	GPL10295	ftp://ftp.ncbi.nlm.nih.gov/geo/samples/GSM531nnn/GSM531287/suppl/GSM531287_1828934061_B_1.txt.gz	ftp://ftp.ncbi.nlm.nih.gov/geo/samples/GSM531nnn/GSM531287/suppl/GSM531287_1828934061_B_2.txt.gz	48701	180 months	M	Metastases present at diagnosis	Sclerosing	3	Alive at 45 months after diagnosis of the primary tumor	Left distal femur	45	0	high
GSM531288	16530-03	GSM531288	Public on Feb 11 2011	Apr 08 2010	Feb 12 2011	RNA	Osteosarcoma pre-chemotherapy biopsy	Homo sapiens	age: 180 months	gender: M	group: Metastases present at diagnosis	status: Deceased at 13 months after diagnosis of the primary tumor	total RNA	Osteosarcoma tissue was snap-frozen in 2-Methylbutane (Sigma-Aldrich, Zwijndrecht, the Netherlands) and stored at -70掳C. Using a cryostat, 20 碌m sections from each block were cut and stained with hematoxylin and eosin to ensure at least 70% tumor content and viability. RNA was isolated using TRIzol reagent (Invitrogen), followed by RNA clean-up using the QIAGEN Rneasy mini kit (Venlo, the Netherl…	GPL10295	ftp://ftp.ncbi.nlm.nih.gov/geo/samples/GSM531nnn/GSM531288/suppl/GSM531288_1828934061_D_1.txt.gz	ftp://ftp.ncbi.nlm.nih.gov/geo/samples/GSM531nnn/GSM531288/suppl/GSM531288_1828934061_D_2.txt.gz	48701	180 months	M	Metastases present at diagnosis	Chondroblastic	2	Deceased at 13 months after diagnosis of the primary tumor	Right proximal tibia	13	1	high
GSM531289	17022-03	GSM531289	Public on Feb 11 2011	Apr 08 2010	Feb 12 2011	RNA	Osteosarcoma pre-chemotherapy biopsy	Homo sapiens	age: 204 months	gender: F	group: Metastases at 9 months after diagnosis of the primary tumor	status: Deceased at 33 months after diagnosis of the primary tumor	total RNA	Osteosarcoma tissue was snap-frozen in 2-Methylbutane (Sigma-Aldrich, Zwijndrecht, the Netherlands) and stored at -70掳C. Using a cryostat, 20 碌m sections from each block were cut and stained with hematoxylin and eosin to ensure at least 70% tumor content and viability. RNA was isolated using TRIzol reagent (Invitrogen), followed by RNA clean-up using the QIAGEN Rneasy mini kit (Venlo, the Netherl…	GPL10295	ftp://ftp.ncbi.nlm.nih.gov/geo/samples/GSM531nnn/GSM531289/suppl/GSM531289_1718911143_B_1.txt.gz	ftp://ftp.ncbi.nlm.nih.gov/geo/samples/GSM531nnn/GSM531289/suppl/GSM531289_1718911143_B_2.txt.gz	48701	204 months	F	Metastases at 9 months after diagnosis of the primary tumor	Osteoblastic	1	Deceased at 33 months after diagnosis of the primary tumor	Left femur	33	1	low
GSM531290	19264-05	GSM531290	Public on Feb 11 2011	Apr 08 2010	Feb 12 2011	RNA	Osteosarcoma pre-chemotherapy biopsy	Homo sapiens	age: 181 months	gender: M	group: Metastases at 25 months after diagnosis of the primary tumor	status: Alive at 25 months after diagnosis of the primary tumor	total RNA	Osteosarcoma tissue was snap-frozen in 2-Methylbutane (Sigma-Aldrich, Zwijndrecht, the Netherlands) and stored at -70掳C. Using a cryostat, 20 碌m sections from each block were cut and stained with hematoxylin and eosin to ensure at least 70% tumor content and viability. RNA was isolated using TRIzol reagent (Invitrogen), followed by RNA clean-up using the QIAGEN Rneasy mini kit (Venlo, the Netherl…	GPL10295	ftp://ftp.ncbi.nlm.nih.gov/geo/samples/GSM531nnn/GSM531290/suppl/GSM531290_1770103086_C_1.txt.gz	ftp://ftp.ncbi.nlm.nih.gov/geo/samples/GSM531nnn/GSM531290/suppl/GSM531290_1770103086_C_2.txt.gz	48701	181 months	M	Metastases at 25 months after diagnosis of the primary tumor	Sclerosing	1	Alive at 25 months after diagnosis of the primary tumor	Right proximal tibia	25	0	low
GSM531291	1988-92P	GSM531291	Public on Feb 11 2011	Apr 08 2010	Feb 12 2011	RNA	Osteosarcoma pre-chemotherapy biopsy	Homo sapiens	age: 948 months	gender: M	group: Metastases at 12 months after diagnosis of the primary tumor	status: Deceased at 18 months after diagnosis of the primary tumor	total RNA	Osteosarcoma tissue was snap-frozen in 2-Methylbutane (Sigma-Aldrich, Zwijndrecht, the Netherlands) and stored at -70掳C. Using a cryostat, 20 碌m sections from each block were cut and stained with hematoxylin and eosin to ensure at least 70% tumor content and viability. RNA was isolated using TRIzol reagent (Invitrogen), followed by RNA clean-up using the QIAGEN Rneasy mini kit (Venlo, the Netherl…	GPL10295	ftp://ftp.ncbi.nlm.nih.gov/geo/samples/GSM531nnn/GSM531291/suppl/GSM531291_1705168247_E_1.txt.gz	ftp://ftp.ncbi.nlm.nih.gov/geo/samples/GSM531nnn/GSM531291/suppl/GSM531291_1705168247_E_2.txt.gz	48701	948 months	M	Metastases at 12 months after diagnosis of the primary tumor	Osteoblastic	Unknown	Deceased at 18 months after diagnosis of the primary tumor	Humerus	18	1	high
GSM531292	20014-05	GSM531292	Public on Feb 11 2011	Apr 08 2010	Feb 12 2011	RNA	Osteosarcoma pre-chemotherapy biopsy	Homo sapiens	age: 200 months	gender: M	group: Metastases present at diagnosis	status: Deceased at 30 months after diagnosis of the primary tumor	total RNA	Osteosarcoma tissue was snap-frozen in 2-Methylbutane (Sigma-Aldrich, Zwijndrecht, the Netherlands) and stored at -70掳C. Using a cryostat, 20 碌m sections from each block were cut and stained with hematoxylin and eosin to ensure at least 70% tumor content and viability. RNA was isolated using TRIzol reagent (Invitrogen), followed by RNA clean-up using the QIAGEN Rneasy mini kit (Venlo, the Netherl…	GPL10295	ftp://ftp.ncbi.nlm.nih.gov/geo/samples/GSM531nnn/GSM531292/suppl/GSM531292_1705168247_D_1.txt.gz	ftp://ftp.ncbi.nlm.nih.gov/geo/samples/GSM531nnn/GSM531292/suppl/GSM531292_1705168247_D_2.txt.gz	48701	200 months	M	Metastases present at diagnosis	Osteoblastic	1	Deceased at 30 months after diagnosis of the primary tumor	Right proximal femur	30	1	high
GSM531293	21150-03	GSM531293	Public on Feb 11 2011	Apr 08 2010	Feb 12 2011	RNA	Osteosarcoma pre-chemotherapy biopsy	Homo sapiens	age: 205 months	gender: M	group: Metastases at 9 months after diagnosis of the primary tumor	status: Deceased at 35 months after diagnosis of the primary tumor	total RNA	Osteosarcoma tissue was snap-frozen in 2-Methylbutane (Sigma-Aldrich, Zwijndrecht, the Netherlands) and stored at -70掳C. Using a cryostat, 20 碌m sections from each block were cut and stained with hematoxylin and eosin to ensure at least 70% tumor content and viability. RNA was isolated using TRIzol reagent (Invitrogen), followed by RNA clean-up using the QIAGEN Rneasy mini kit (Venlo, the Netherl…	GPL10295	ftp://ftp.ncbi.nlm.nih.gov/geo/samples/GSM531nnn/GSM531293/suppl/GSM531293_1828934056_D_1.txt.gz	ftp://ftp.ncbi.nlm.nih.gov/geo/samples/GSM531nnn/GSM531293/suppl/GSM531293_1828934056_D_2.txt.gz	48701	205 months	M	Metastases at 9 months after diagnosis of the primary tumor	Chondroblastic	3	Deceased at 35 months after diagnosis of the primary tumor	Left distal femur	35	1	high
GSM531294	24939-05	GSM531294	Public on Feb 11 2011	Apr 08 2010	Feb 12 2011	RNA	Osteosarcoma pre-chemotherapy biopsy	Homo sapiens	age: 129 months	gender: F	group: Metastases present at diagnosis	status: Deceased at 4 months after diagnosis of the primary tumor	total RNA	Osteosarcoma tissue was snap-frozen in 2-Methylbutane (Sigma-Aldrich, Zwijndrecht, the Netherlands) and stored at -70掳C. Using a cryostat, 20 碌m sections from each block were cut and stained with hematoxylin and eosin to ensure at least 70% tumor content and viability. RNA was isolated using TRIzol reagent (Invitrogen), followed by RNA clean-up using the QIAGEN Rneasy mini kit (Venlo, the Netherl…	GPL10295	ftp://ftp.ncbi.nlm.nih.gov/geo/samples/GSM531nnn/GSM531294/suppl/GSM531294_1718911102_A_1.txt.gz	ftp://ftp.ncbi.nlm.nih.gov/geo/samples/GSM531nnn/GSM531294/suppl/GSM531294_1718911102_A_2.txt.gz	48701	129 months	F	Metastases present at diagnosis	Chondroblastic	Unknown	Deceased at 4 months after diagnosis of the primary tumor	Left distal femur	4	1	low
GSM531295	26814-04	GSM531295	Public on Feb 11 2011	Apr 08 2010	Feb 12 2011	RNA	Osteosarcoma pre-chemotherapy biopsy	Homo sapiens	age: 183 months	gender: M	group: Metastases present at diagnosis	status: Deceased at 27 months after diagnosis of the primary tumor	total RNA	Osteosarcoma tissue was snap-frozen in 2-Methylbutane (Sigma-Aldrich, Zwijndrecht, the Netherlands) and stored at -70掳C. Using a cryostat, 20 碌m sections from each block were cut and stained with hematoxylin and eosin to ensure at least 70% tumor content and viability. RNA was isolated using TRIzol reagent (Invitrogen), followed by RNA clean-up using the QIAGEN Rneasy mini kit (Venlo, the Netherl…	GPL10295	ftp://ftp.ncbi.nlm.nih.gov/geo/samples/GSM531nnn/GSM531295/suppl/GSM531295_1718911102_D_1.txt.gz	ftp://ftp.ncbi.nlm.nih.gov/geo/samples/GSM531nnn/GSM531295/suppl/GSM531295_1718911102_D_2.txt.gz	48701	183 months	M	Metastases present at diagnosis	Osteoblastic	2	Deceased at 27 months after diagnosis of the primary tumor	Distal femur	27	1	low
GSM531296	35215-05	GSM531296	Public on Feb 11 2011	Apr 08 2010	Feb 12 2011	RNA	Osteosarcoma pre-chemotherapy biopsy	Homo sapiens	age: 220 months	gender: M	group: Metastases present at diagnosis	status: Alive at 26 months after diagnosis of the primary tumor	total RNA	Osteosarcoma tissue was snap-frozen in 2-Methylbutane (Sigma-Aldrich, Zwijndrecht, the Netherlands) and stored at -70掳C. Using a cryostat, 20 碌m sections from each block were cut and stained with hematoxylin and eosin to ensure at least 70% tumor content and viability. RNA was isolated using TRIzol reagent (Invitrogen), followed by RNA clean-up using the QIAGEN Rneasy mini kit (Venlo, the Netherl…	GPL10295	ftp://ftp.ncbi.nlm.nih.gov/geo/samples/GSM531nnn/GSM531296/suppl/GSM531296_1705168128_A_1.txt.gz	ftp://ftp.ncbi.nlm.nih.gov/geo/samples/GSM531nnn/GSM531296/suppl/GSM531296_1705168128_A_2.txt.gz	48701	220 months	M	Metastases present at diagnosis	Osteoblastic	4	Alive at 26 months after diagnosis of the primary tumor	Right proximal tibia	26	0	high
GSM531297	35855-05	GSM531297	Public on Feb 11 2011	Apr 08 2010	Feb 12 2011	RNA	Osteosarcoma pre-chemotherapy biopsy	Homo sapiens	age: 385 months	gender: M	group: Metastases at 10 months after diagnosis of the primary tumor	status: Deceased at 18 months after diagnosis of the primary tumor	total RNA	Osteosarcoma tissue was snap-frozen in 2-Methylbutane (Sigma-Aldrich, Zwijndrecht, the Netherlands) and stored at -70掳C. Using a cryostat, 20 碌m sections from each block were cut and stained with hematoxylin and eosin to ensure at least 70% tumor content and viability. RNA was isolated using TRIzol reagent (Invitrogen), followed by RNA clean-up using the QIAGEN Rneasy mini kit (Venlo, the Netherl…	GPL10295	ftp://ftp.ncbi.nlm.nih.gov/geo/samples/GSM531nnn/GSM531297/suppl/GSM531297_1705168128_B_1.txt.gz	ftp://ftp.ncbi.nlm.nih.gov/geo/samples/GSM531nnn/GSM531297/suppl/GSM531297_1705168128_B_2.txt.gz	48701	385 months	M	Metastases at 10 months after diagnosis of the primary tumor	Possibly chondromyxoid fibroma like	1	Deceased at 18 months after diagnosis of the primary tumor	Right humerus	18	1	low
GSM531298	4474-05P	GSM531298	Public on Feb 11 2011	Apr 08 2010	Feb 12 2011	RNA	Osteosarcoma pre-chemotherapy biopsy	Homo sapiens	age: 468 months	gender: F	group: Metastases at 36 months after diagnosis of the primary tumor	status: Deceased at 189 months after diagnosis of the primary tumor	total RNA	Osteosarcoma tissue was snap-frozen in 2-Methylbutane (Sigma-Aldrich, Zwijndrecht, the Netherlands) and stored at -70掳C. Using a cryostat, 20 碌m sections from each block were cut and stained with hematoxylin and eosin to ensure at least 70% tumor content and viability. RNA was isolated using TRIzol reagent (Invitrogen), followed by RNA clean-up using the QIAGEN Rneasy mini kit (Venlo, the Netherl…	GPL10295	ftp://ftp.ncbi.nlm.nih.gov/geo/samples/GSM531nnn/GSM531298/suppl/GSM531298_1705168247_A_1.txt.gz	ftp://ftp.ncbi.nlm.nih.gov/geo/samples/GSM531nnn/GSM531298/suppl/GSM531298_1705168247_A_2.txt.gz	48701	468 months	F	Metastases at 36 months after diagnosis of the primary tumor	Fibroblastic	Unknown	Deceased at 189 months after diagnosis of the primary tumor	Unknown	189	1	low
GSM531299	IOR-001	GSM531299	Public on Feb 11 2011	Apr 08 2010	Feb 12 2011	RNA	Osteosarcoma pre-chemotherapy biopsy	Homo sapiens	age: 264 months	gender: M	group: Metastases at 10 months after diagnosis of the primary tumor	status: Alive at 36 months after diagnosis of the primary tumor	total RNA	Osteosarcoma tissue was snap-frozen in 2-Methylbutane (Sigma-Aldrich, Zwijndrecht, the Netherlands) and stored at -70掳C. Using a cryostat, 20 碌m sections from each block were cut and stained with hematoxylin and eosin to ensure at least 70% tumor content and viability. RNA was isolated using TRIzol reagent (Invitrogen), followed by RNA clean-up using the QIAGEN Rneasy mini kit (Venlo, the Netherl…	GPL10295	ftp://ftp.ncbi.nlm.nih.gov/geo/samples/GSM531nnn/GSM531299/suppl/GSM531299_1881436065_E_1.txt.gz	ftp://ftp.ncbi.nlm.nih.gov/geo/samples/GSM531nnn/GSM531299/suppl/GSM531299_1881436065_E_2.txt.gz	48701	264 months	M	Metastases at 10 months after diagnosis of the primary tumor	Osteoblastic	1	Alive at 36 months after diagnosis of the primary tumor	Femur	36	0	high
GSM531300	IOR-004	GSM531300	Public on Feb 11 2011	Apr 08 2010	Feb 12 2011	RNA	Osteosarcoma pre-chemotherapy biopsy	Homo sapiens	age: 228 months	gender: M	group: Metastases at 24 months after diagnosis of the primary tumor	status: Alive at 123 months after diagnosis of the primary tumor	total RNA	Osteosarcoma tissue was snap-frozen in 2-Methylbutane (Sigma-Aldrich, Zwijndrecht, the Netherlands) and stored at -70掳C. Using a cryostat, 20 碌m sections from each block were cut and stained with hematoxylin and eosin to ensure at least 70% tumor content and viability. RNA was isolated using TRIzol reagent (Invitrogen), followed by RNA clean-up using the QIAGEN Rneasy mini kit (Venlo, the Netherl…	GPL10295	ftp://ftp.ncbi.nlm.nih.gov/geo/samples/GSM531nnn/GSM531300/suppl/GSM531300_1881436064_D_1.txt.gz	ftp://ftp.ncbi.nlm.nih.gov/geo/samples/GSM531nnn/GSM531300/suppl/GSM531300_1881436064_D_2.txt.gz	48701	228 months	M	Metastases at 24 months after diagnosis of the primary tumor	Osteoblastic	3	Alive at 123 months after diagnosis of the primary tumor	Femur	123	0	high
GSM531301	IOR-008	GSM531301	Public on Feb 11 2011	Apr 08 2010	Feb 12 2011	RNA	Osteosarcoma pre-chemotherapy biopsy	Homo sapiens	age: 144 months	gender: F	group: Metastases at 44 months after diagnosis of the primary tumor	status: Deceased at 110 months after diagnosis of the primary tumor	total RNA	Osteosarcoma tissue was snap-frozen in 2-Methylbutane (Sigma-Aldrich, Zwijndrecht, the Netherlands) and stored at -70掳C. Using a cryostat, 20 碌m sections from each block were cut and stained with hematoxylin and eosin to ensure at least 70% tumor content and viability. RNA was isolated using TRIzol reagent (Invitrogen), followed by RNA clean-up using the QIAGEN Rneasy mini kit (Venlo, the Netherl…	GPL10295	ftp://ftp.ncbi.nlm.nih.gov/geo/samples/GSM531nnn/GSM531301/suppl/GSM531301_1881436064_F_1.txt.gz	ftp://ftp.ncbi.nlm.nih.gov/geo/samples/GSM531nnn/GSM531301/suppl/GSM531301_1881436064_F_2.txt.gz	48701	144 months	F	Metastases at 44 months after diagnosis of the primary tumor	Osteoblastic	3	Deceased at 110 months after diagnosis of the primary tumor	Femur	110	1	high
GSM531302	IOR-011	GSM531302	Public on Feb 11 2011	Apr 08 2010	Feb 12 2011	RNA	Osteosarcoma pre-chemotherapy biopsy	Homo sapiens	age: 204 months	gender: F	group: No metastases	status: Alive at 63 months after diagnosis of the primary tumor	total RNA	Osteosarcoma tissue was snap-frozen in 2-Methylbutane (Sigma-Aldrich, Zwijndrecht, the Netherlands) and stored at -70掳C. Using a cryostat, 20 碌m sections from each block were cut and stained with hematoxylin and eosin to ensure at least 70% tumor content and viability. RNA was isolated using TRIzol reagent (Invitrogen), followed by RNA clean-up using the QIAGEN Rneasy mini kit (Venlo, the Netherl…	GPL10295	ftp://ftp.ncbi.nlm.nih.gov/geo/samples/GSM531nnn/GSM531302/suppl/GSM531302_1881436094_A_1.txt.gz	ftp://ftp.ncbi.nlm.nih.gov/geo/samples/GSM531nnn/GSM531302/suppl/GSM531302_1881436094_A_2.txt.gz	48701	204 months	F	No metastases	Fibroblastic	2	Alive at 63 months after diagnosis of the primary tumor	Humerus	63	0	high
GSM531303	IOR-015	GSM531303	Public on Feb 11 2011	Apr 08 2010	Feb 12 2011	RNA	Osteosarcoma pre-chemotherapy biopsy	Homo sapiens	age: 264 months	gender: M	group: No metastases	status: Alive at 60 months after diagnosis of the primary tumor	total RNA	Osteosarcoma tissue was snap-frozen in 2-Methylbutane (Sigma-Aldrich, Zwijndrecht, the Netherlands) and stored at -70掳C. Using a cryostat, 20 碌m sections from each block were cut and stained with hematoxylin and eosin to ensure at least 70% tumor content and viability. RNA was isolated using TRIzol reagent (Invitrogen), followed by RNA clean-up using the QIAGEN Rneasy mini kit (Venlo, the Netherl…	GPL10295	ftp://ftp.ncbi.nlm.nih.gov/geo/samples/GSM531nnn/GSM531303/suppl/GSM531303_1881436094_B_1.txt.gz	ftp://ftp.ncbi.nlm.nih.gov/geo/samples/GSM531nnn/GSM531303/suppl/GSM531303_1881436094_B_2.txt.gz	48701	264 months	M	No metastases	Fibroblastic	1	Alive at 60 months after diagnosis of the primary tumor	Humerus	60	0	high
GSM531304	IOR-016	GSM531304	Public on Feb 11 2011	Apr 08 2010	Feb 12 2011	RNA	Osteosarcoma pre-chemotherapy biopsy	Homo sapiens	age: 696 months	gender: F	group: No metastases	status: Alive at 60 months after diagnosis of the primary tumor	total RNA	Osteosarcoma tissue was snap-frozen in 2-Methylbutane (Sigma-Aldrich, Zwijndrecht, the Netherlands) and stored at -70掳C. Using a cryostat, 20 碌m sections from each block were cut and stained with hematoxylin and eosin to ensure at least 70% tumor content and viability. RNA was isolated using TRIzol reagent (Invitrogen), followed by RNA clean-up using the QIAGEN Rneasy mini kit (Venlo, the Netherl…	GPL10295	ftp://ftp.ncbi.nlm.nih.gov/geo/samples/GSM531nnn/GSM531304/suppl/GSM531304_1881436094_C_1.txt.gz	ftp://ftp.ncbi.nlm.nih.gov/geo/samples/GSM531nnn/GSM531304/suppl/GSM531304_1881436094_C_2.txt.gz	48701	696 months	F	No metastases	Telangiectatic	Unknown	Alive at 60 months after diagnosis of the primary tumor	Tibia	60	0	high
GSM531305	IOR-019	GSM531305	Public on Feb 11 2011	Apr 08 2010	Feb 12 2011	RNA	Osteosarcoma pre-chemotherapy biopsy	Homo sapiens	age: 336 months	gender: M	group: No metastases	status: Alive at 60 months after diagnosis of the primary tumor	total RNA	Osteosarcoma tissue was snap-frozen in 2-Methylbutane (Sigma-Aldrich, Zwijndrecht, the Netherlands) and stored at -70掳C. Using a cryostat, 20 碌m sections from each block were cut and stained with hematoxylin and eosin to ensure at least 70% tumor content and viability. RNA was isolated using TRIzol reagent (Invitrogen), followed by RNA clean-up using the QIAGEN Rneasy mini kit (Venlo, the Netherl…	GPL10295	ftp://ftp.ncbi.nlm.nih.gov/geo/samples/GSM531nnn/GSM531305/suppl/GSM531305_1881436094_E_1.txt.gz	ftp://ftp.ncbi.nlm.nih.gov/geo/samples/GSM531nnn/GSM531305/suppl/GSM531305_1881436094_E_2.txt.gz	48701	336 months	M	No metastases	Fibroblastic	3	Alive at 60 months after diagnosis of the primary tumor	Femur	60	0	high
GSM531306	L1016	GSM531306	Public on Feb 11 2011	Apr 08 2010	Feb 12 2011	RNA	Osteosarcoma pre-chemotherapy biopsy	Homo sapiens	age: 200 months	gender: M	group: Metastases at 6 months after diagnosis of the primary tumor	status: Deceased at 10 months after diagnosis of the primary tumor	total RNA	Osteosarcoma tissue was snap-frozen in 2-Methylbutane (Sigma-Aldrich, Zwijndrecht, the Netherlands) and stored at -70掳C. Using a cryostat, 20 碌m sections from each block were cut and stained with hematoxylin and eosin to ensure at least 70% tumor content and viability. RNA was isolated using TRIzol reagent (Invitrogen), followed by RNA clean-up using the QIAGEN Rneasy mini kit (Venlo, the Netherl…	GPL10295	ftp://ftp.ncbi.nlm.nih.gov/geo/samples/GSM531nnn/GSM531306/suppl/GSM531306_1714460186_A_1.txt.gz	ftp://ftp.ncbi.nlm.nih.gov/geo/samples/GSM531nnn/GSM531306/suppl/GSM531306_1714460186_A_2.txt.gz	48701	200 months	M	Metastases at 6 months after diagnosis of the primary tumor	Osteoblastic	1	Deceased at 10 months after diagnosis of the primary tumor	Left proximal tibia	10	1	high
GSM531307	L1085	GSM531307	Public on Feb 11 2011	Apr 08 2010	Feb 12 2011	RNA	Osteosarcoma pre-chemotherapy biopsy	Homo sapiens	age: 223 months	gender: M	group: Metastases at 21 months after diagnosis of the primary tumor	status: Deceased at 39 months after diagnosis of the primary tumor	total RNA	Osteosarcoma tissue was snap-frozen in 2-Methylbutane (Sigma-Aldrich, Zwijndrecht, the Netherlands) and stored at -70掳C. Using a cryostat, 20 碌m sections from each block were cut and stained with hematoxylin and eosin to ensure at least 70% tumor content and viability. RNA was isolated using TRIzol reagent (Invitrogen), followed by RNA clean-up using the QIAGEN Rneasy mini kit (Venlo, the Netherl…	GPL10295	ftp://ftp.ncbi.nlm.nih.gov/geo/samples/GSM531nnn/GSM531307/suppl/GSM531307_1723260124_E_1.txt.gz	ftp://ftp.ncbi.nlm.nih.gov/geo/samples/GSM531nnn/GSM531307/suppl/GSM531307_1723260124_E_2.txt.gz	48701	223 months	M	Metastases at 21 months after diagnosis of the primary tumor	Chondroblastic	3	Deceased at 39 months after diagnosis of the primary tumor	Left proximal tibia	39	1	high
GSM531308	L1368	GSM531308	Public on Feb 11 2011	Apr 08 2010	Feb 12 2011	RNA	Osteosarcoma pre-chemotherapy biopsy	Homo sapiens	age: 177 months	gender: M	group: Metastases present at diagnosis	status: Alive at 95 months after diagnosis of the primary tumor	total RNA	Osteosarcoma tissue was snap-frozen in 2-Methylbutane (Sigma-Aldrich, Zwijndrecht, the Netherlands) and stored at -70掳C. Using a cryostat, 20 碌m sections from each block were cut and stained with hematoxylin and eosin to ensure at least 70% tumor content and viability. RNA was isolated using TRIzol reagent (Invitrogen), followed by RNA clean-up using the QIAGEN Rneasy mini kit (Venlo, the Netherl…	GPL10295	ftp://ftp.ncbi.nlm.nih.gov/geo/samples/GSM531nnn/GSM531308/suppl/GSM531308_1718911133_F_1.txt.gz	ftp://ftp.ncbi.nlm.nih.gov/geo/samples/GSM531nnn/GSM531308/suppl/GSM531308_1718911133_F_2.txt.gz	48701	177 months	M	Metastases present at diagnosis	Osteoblastic	4	Alive at 95 months after diagnosis of the primary tumor	Left distal femur	95	0	high
GSM531309	L1369	GSM531309	Public on Feb 11 2011	Apr 08 2010	Feb 12 2011	RNA	Osteosarcoma pre-chemotherapy biopsy	Homo sapiens	age: 212 months	gender: F	group: Metastases at 17 months after diagnosis of the primary tumor	status: Deceased at 83 months after diagnosis of the primary tumor	total RNA	Osteosarcoma tissue was snap-frozen in 2-Methylbutane (Sigma-Aldrich, Zwijndrecht, the Netherlands) and stored at -70掳C. Using a cryostat, 20 碌m sections from each block were cut and stained with hematoxylin and eosin to ensure at least 70% tumor content and viability. RNA was isolated using TRIzol reagent (Invitrogen), followed by RNA clean-up using the QIAGEN Rneasy mini kit (Venlo, the Netherl…	GPL10295	ftp://ftp.ncbi.nlm.nih.gov/geo/samples/GSM531nnn/GSM531309/suppl/GSM531309_1881436065_A_1.txt.gz	ftp://ftp.ncbi.nlm.nih.gov/geo/samples/GSM531nnn/GSM531309/suppl/GSM531309_1881436065_A_2.txt.gz	48701	212 months	F	Metastases at 17 months after diagnosis of the primary tumor	Osteoblastic	2	Deceased at 83 months after diagnosis of the primary tumor	Right distal femur	83	1	high
GSM531310	L1370	GSM531310	Public on Feb 11 2011	Apr 08 2010	Feb 12 2011	RNA	Osteosarcoma pre-chemotherapy biopsy	Homo sapiens	age: 216 months	gender: M	group: No metastases	status: Alive at 246 months after diagnosis of the primary tumor	total RNA	Osteosarcoma tissue was snap-frozen in 2-Methylbutane (Sigma-Aldrich, Zwijndrecht, the Netherlands) and stored at -70掳C. Using a cryostat, 20 碌m sections from each block were cut and stained with hematoxylin and eosin to ensure at least 70% tumor content and viability. RNA was isolated using TRIzol reagent (Invitrogen), followed by RNA clean-up using the QIAGEN Rneasy mini kit (Venlo, the Netherl…	GPL10295	ftp://ftp.ncbi.nlm.nih.gov/geo/samples/GSM531nnn/GSM531310/suppl/GSM531310_1718911133_E_1.txt.gz	ftp://ftp.ncbi.nlm.nih.gov/geo/samples/GSM531nnn/GSM531310/suppl/GSM531310_1718911133_E_2.txt.gz	48701	216 months	M	No metastases	Osteoblastic	3	Alive at 246 months after diagnosis of the primary tumor	Left distal femur	246	0	high
GSM531311	L1372	GSM531311	Public on Feb 11 2011	Apr 08 2010	Feb 12 2011	RNA	Osteosarcoma pre-chemotherapy biopsy	Homo sapiens	age: 200 months	gender: M	group: Metastases present at diagnosis	status: Deceased at 25 months after diagnosis of the primary tumor	total RNA	Osteosarcoma tissue was snap-frozen in 2-Methylbutane (Sigma-Aldrich, Zwijndrecht, the Netherlands) and stored at -70掳C. Using a cryostat, 20 碌m sections from each block were cut and stained with hematoxylin and eosin to ensure at least 70% tumor content and viability. RNA was isolated using TRIzol reagent (Invitrogen), followed by RNA clean-up using the QIAGEN Rneasy mini kit (Venlo, the Netherl…	GPL10295	ftp://ftp.ncbi.nlm.nih.gov/geo/samples/GSM531nnn/GSM531311/suppl/GSM531311_1718911007_A_1.txt.gz	ftp://ftp.ncbi.nlm.nih.gov/geo/samples/GSM531nnn/GSM531311/suppl/GSM531311_1718911007_A_2.txt.gz	48701	200 months	M	Metastases present at diagnosis	Telangiectatic	1	Deceased at 25 months after diagnosis of the primary tumor	Right distal femur	25	1	high
GSM531312	L1376	GSM531312	Public on Feb 11 2011	Apr 08 2010	Feb 12 2011	RNA	Osteosarcoma pre-chemotherapy biopsy	Homo sapiens	age: 164 months	gender: F	group: Metastases at 18 months after diagnosis of the primary tumor	status: Deceased at 40 months after diagnosis of the primary tumor	total RNA	Osteosarcoma tissue was snap-frozen in 2-Methylbutane (Sigma-Aldrich, Zwijndrecht, the Netherlands) and stored at -70掳C. Using a cryostat, 20 碌m sections from each block were cut and stained with hematoxylin and eosin to ensure at least 70% tumor content and viability. RNA was isolated using TRIzol reagent (Invitrogen), followed by RNA clean-up using the QIAGEN Rneasy mini kit (Venlo, the Netherl…	GPL10295	ftp://ftp.ncbi.nlm.nih.gov/geo/samples/GSM531nnn/GSM531312/suppl/GSM531312_1714460186_C_1.txt.gz	ftp://ftp.ncbi.nlm.nih.gov/geo/samples/GSM531nnn/GSM531312/suppl/GSM531312_1714460186_C_2.txt.gz	48701	164 months	F	Metastases at 18 months after diagnosis of the primary tumor	Telangiectatic	1	Deceased at 40 months after diagnosis of the primary tumor	Right proximal tibia	40	1	high
GSM531313	L1382	GSM531313	Public on Feb 11 2011	Apr 08 2010	Feb 12 2011	RNA	Osteosarcoma pre-chemotherapy biopsy	Homo sapiens	age: 175 months	gender: M	group: No metastases	status: Alive at 143 months after diagnosis of the primary tumor	total RNA	Osteosarcoma tissue was snap-frozen in 2-Methylbutane (Sigma-Aldrich, Zwijndrecht, the Netherlands) and stored at -70掳C. Using a cryostat, 20 碌m sections from each block were cut and stained with hematoxylin and eosin to ensure at least 70% tumor content and viability. RNA was isolated using TRIzol reagent (Invitrogen), followed by RNA clean-up using the QIAGEN Rneasy mini kit (Venlo, the Netherl…	GPL10295	ftp://ftp.ncbi.nlm.nih.gov/geo/samples/GSM531nnn/GSM531313/suppl/GSM531313_1714460186_B_1.txt.gz	ftp://ftp.ncbi.nlm.nih.gov/geo/samples/GSM531nnn/GSM531313/suppl/GSM531313_1714460186_B_2.txt.gz	48701	175 months	M	No metastases	Osteoblastic	2	Alive at 143 months after diagnosis of the primary tumor	Right distal tibia	143	0	high
GSM531314	L1385	GSM531314	Public on Feb 11 2011	Apr 08 2010	Feb 12 2011	RNA	Osteosarcoma pre-chemotherapy biopsy	Homo sapiens	age: 200 months	gender: M	group: Metastases present at diagnosis	status: Deceased at 11 months after diagnosis of the primary tumor	total RNA	Osteosarcoma tissue was snap-frozen in 2-Methylbutane (Sigma-Aldrich, Zwijndrecht, the Netherlands) and stored at -70掳C. Using a cryostat, 20 碌m sections from each block were cut and stained with hematoxylin and eosin to ensure at least 70% tumor content and viability. RNA was isolated using TRIzol reagent (Invitrogen), followed by RNA clean-up using the QIAGEN Rneasy mini kit (Venlo, the Netherl…	GPL10295	ftp://ftp.ncbi.nlm.nih.gov/geo/samples/GSM531nnn/GSM531314/suppl/GSM531314_1718911133_A_1.txt.gz	ftp://ftp.ncbi.nlm.nih.gov/geo/samples/GSM531nnn/GSM531314/suppl/GSM531314_1718911133_A_2.txt.gz	48701	200 months	M	Metastases present at diagnosis	Osteoblastic	Unknown	Deceased at 11 months after diagnosis of the primary tumor	Left proximal humerus	11	1	high
GSM531319	L1386	GSM531319	Public on Feb 11 2011	Apr 08 2010	Feb 12 2011	RNA	Osteosarcoma pre-chemotherapy biopsy	Homo sapiens	age: 101 months	gender: M	group: No metastases	status: Alive at 105 months after diagnosis of the primary tumor	total RNA	Osteosarcoma tissue was snap-frozen in 2-Methylbutane (Sigma-Aldrich, Zwijndrecht, the Netherlands) and stored at -70掳C. Using a cryostat, 20 碌m sections from each block were cut and stained with hematoxylin and eosin to ensure at least 70% tumor content and viability. RNA was isolated using TRIzol reagent (Invitrogen), followed by RNA clean-up using the QIAGEN Rneasy mini kit (Venlo, the Netherl…	GPL10295	ftp://ftp.ncbi.nlm.nih.gov/geo/samples/GSM531nnn/GSM531319/suppl/GSM531319_1718911535_E_1.txt.gz	ftp://ftp.ncbi.nlm.nih.gov/geo/samples/GSM531nnn/GSM531319/suppl/GSM531319_1718911535_E_2.txt.gz	48701	101 months	M	No metastases	Osteoblastic	1	Alive at 105 months after diagnosis of the primary tumor	Diaphysis of left femur	105	0	high
GSM531320	L2292	GSM531320	Public on Feb 11 2011	Apr 08 2010	Feb 12 2011	RNA	Osteosarcoma pre-chemotherapy biopsy	Homo sapiens	age: 136 months	gender: M	group: No metastases	status: Alive at 78 months after diagnosis of the primary tumor	total RNA	Osteosarcoma tissue was snap-frozen in 2-Methylbutane (Sigma-Aldrich, Zwijndrecht, the Netherlands) and stored at -70掳C. Using a cryostat, 20 碌m sections from each block were cut and stained with hematoxylin and eosin to ensure at least 70% tumor content and viability. RNA was isolated using TRIzol reagent (Invitrogen), followed by RNA clean-up using the QIAGEN Rneasy mini kit (Venlo, the Netherl…	GPL10295	ftp://ftp.ncbi.nlm.nih.gov/geo/samples/GSM531nnn/GSM531320/suppl/GSM531320_1881436065_B_1.txt.gz	ftp://ftp.ncbi.nlm.nih.gov/geo/samples/GSM531nnn/GSM531320/suppl/GSM531320_1881436065_B_2.txt.gz	48701	136 months	M	No metastases	Osteoblastic	3	Alive at 78 months after diagnosis of the primary tumor	Left proximal tibia	78	0	high
GSM531321	L2295	GSM531321	Public on Feb 11 2011	Apr 08 2010	Feb 12 2011	RNA	Osteosarcoma pre-chemotherapy biopsy	Homo sapiens	age: 487 months	gender: F	group: No metastases	status: Alive at 97 months after diagnosis of the primary tumor	total RNA	Osteosarcoma tissue was snap-frozen in 2-Methylbutane (Sigma-Aldrich, Zwijndrecht, the Netherlands) and stored at -70掳C. Using a cryostat, 20 碌m sections from each block were cut and stained with hematoxylin and eosin to ensure at least 70% tumor content and viability. RNA was isolated using TRIzol reagent (Invitrogen), followed by RNA clean-up using the QIAGEN Rneasy mini kit (Venlo, the Netherl…	GPL10295	ftp://ftp.ncbi.nlm.nih.gov/geo/samples/GSM531nnn/GSM531321/suppl/GSM531321_1828934028_E_1.txt.gz	ftp://ftp.ncbi.nlm.nih.gov/geo/samples/GSM531nnn/GSM531321/suppl/GSM531321_1828934028_E_2.txt.gz	48701	487 months	F	No metastases	Anaplastic	2	Alive at 97 months after diagnosis of the primary tumor	Left proximal femur	97	0	high
GSM531322	L2296	GSM531322	Public on Feb 11 2011	Apr 08 2010	Feb 12 2011	RNA	Osteosarcoma pre-chemotherapy biopsy	Homo sapiens	age: 198 months	gender: M	group: Metastases at 10 months after diagnosis of the primary tumor	status: Deceased at 33 months after diagnosis of the primary tumor	total RNA	Osteosarcoma tissue was snap-frozen in 2-Methylbutane (Sigma-Aldrich, Zwijndrecht, the Netherlands) and stored at -70掳C. Using a cryostat, 20 碌m sections from each block were cut and stained with hematoxylin and eosin to ensure at least 70% tumor content and viability. RNA was isolated using TRIzol reagent (Invitrogen), followed by RNA clean-up using the QIAGEN Rneasy mini kit (Venlo, the Netherl…	GPL10295	ftp://ftp.ncbi.nlm.nih.gov/geo/samples/GSM531nnn/GSM531322/suppl/GSM531322_1714460230_B_1.txt.gz	ftp://ftp.ncbi.nlm.nih.gov/geo/samples/GSM531nnn/GSM531322/suppl/GSM531322_1714460230_B_2.txt.gz	48701	198 months	M	Metastases at 10 months after diagnosis of the primary tumor	Osteoblastic	3	Deceased at 33 months after diagnosis of the primary tumor	Left proximal tibia	33	1	high
GSM531323	L2297	GSM531323	Public on Feb 11 2011	Apr 08 2010	Feb 12 2011	RNA	Osteosarcoma pre-chemotherapy biopsy	Homo sapiens	age: 137 months	gender: F	group: No metastases	status: Alive at 77 months after diagnosis of the primary tumor	total RNA	Osteosarcoma tissue was snap-frozen in 2-Methylbutane (Sigma-Aldrich, Zwijndrecht, the Netherlands) and stored at -70掳C. Using a cryostat, 20 碌m sections from each block were cut and stained with hematoxylin and eosin to ensure at least 70% tumor content and viability. RNA was isolated using TRIzol reagent (Invitrogen), followed by RNA clean-up using the QIAGEN Rneasy mini kit (Venlo, the Netherl…	GPL10295	ftp://ftp.ncbi.nlm.nih.gov/geo/samples/GSM531nnn/GSM531323/suppl/GSM531323_1714460186_E_1.txt.gz	ftp://ftp.ncbi.nlm.nih.gov/geo/samples/GSM531nnn/GSM531323/suppl/GSM531323_1714460186_E_2.txt.gz	48701	137 months	F	No metastases	Osteoblastic	2	Alive at 77 months after diagnosis of the primary tumor	Left proximal tibia	77	0	high
GSM531324	L2301	GSM531324	Public on Feb 11 2011	Apr 08 2010	Feb 12 2011	RNA	Osteosarcoma pre-chemotherapy biopsy	Homo sapiens	age: 304 months	gender: M	group: Metastases at 27 months after diagnosis of the primary tumor	status: Deceased at 47 months after diagnosis of the primary tumor	total RNA	Osteosarcoma tissue was snap-frozen in 2-Methylbutane (Sigma-Aldrich, Zwijndrecht, the Netherlands) and stored at -70掳C. Using a cryostat, 20 碌m sections from each block were cut and stained with hematoxylin and eosin to ensure at least 70% tumor content and viability. RNA was isolated using TRIzol reagent (Invitrogen), followed by RNA clean-up using the QIAGEN Rneasy mini kit (Venlo, the Netherl…	GPL10295	ftp://ftp.ncbi.nlm.nih.gov/geo/samples/GSM531nnn/GSM531324/suppl/GSM531324_1718911133_D_1.txt.gz	ftp://ftp.ncbi.nlm.nih.gov/geo/samples/GSM531nnn/GSM531324/suppl/GSM531324_1718911133_D_2.txt.gz	48701	304 months	M	Metastases at 27 months after diagnosis of the primary tumor	Osteoblastic	2	Deceased at 47 months after diagnosis of the primary tumor	Left proximal tibia	47	1	high
GSM531325	L2302	GSM531325	Public on Feb 11 2011	Apr 08 2010	Feb 12 2011	RNA	Osteosarcoma pre-chemotherapy biopsy	Homo sapiens	age: 229 months	gender: F	group: No metastases	status: Alive at 120 months after diagnosis of the primary tumor	total RNA	Osteosarcoma tissue was snap-frozen in 2-Methylbutane (Sigma-Aldrich, Zwijndrecht, the Netherlands) and stored at -70掳C. Using a cryostat, 20 碌m sections from each block were cut and stained with hematoxylin and eosin to ensure at least 70% tumor content and viability. RNA was isolated using TRIzol reagent (Invitrogen), followed by RNA clean-up using the QIAGEN Rneasy mini kit (Venlo, the Netherl…	GPL10295	ftp://ftp.ncbi.nlm.nih.gov/geo/samples/GSM531nnn/GSM531325/suppl/GSM531325_1718911007_E_1.txt.gz	ftp://ftp.ncbi.nlm.nih.gov/geo/samples/GSM531nnn/GSM531325/suppl/GSM531325_1718911007_E_2.txt.gz	48701	229 months	F	No metastases	Chondroblastic	2	Alive at 120 months after diagnosis of the primary tumor	Right proximal humerus	120	0	high
GSM531326	L2611	GSM531326	Public on Feb 11 2011	Apr 08 2010	Feb 12 2011	RNA	Osteosarcoma pre-chemotherapy biopsy	Homo sapiens	age: 242 months	gender: F	group: No metastases	status: Alive at 91 months after diagnosis of the primary tumor	total RNA	Osteosarcoma tissue was snap-frozen in 2-Methylbutane (Sigma-Aldrich, Zwijndrecht, the Netherlands) and stored at -70掳C. Using a cryostat, 20 碌m sections from each block were cut and stained with hematoxylin and eosin to ensure at least 70% tumor content and viability. RNA was isolated using TRIzol reagent (Invitrogen), followed by RNA clean-up using the QIAGEN Rneasy mini kit (Venlo, the Netherl…	GPL10295	ftp://ftp.ncbi.nlm.nih.gov/geo/samples/GSM531nnn/GSM531326/suppl/GSM531326_1828934028_F_1.txt.gz	ftp://ftp.ncbi.nlm.nih.gov/geo/samples/GSM531nnn/GSM531326/suppl/GSM531326_1828934028_F_2.txt.gz	48701	242 months	F	No metastases	Osteoblastic	3	Alive at 91 months after diagnosis of the primary tumor	Right distal femur	91	0	high
GSM531327	L2614	GSM531327	Public on Feb 11 2011	Apr 08 2010	Feb 12 2011	RNA	Osteosarcoma pre-chemotherapy biopsy	Homo sapiens	age: 165 months	gender: M	group: Metastases present at diagnosis	status: Deceased at 29 months after diagnosis of the primary tumor	total RNA	Osteosarcoma tissue was snap-frozen in 2-Methylbutane (Sigma-Aldrich, Zwijndrecht, the Netherlands) and stored at -70掳C. Using a cryostat, 20 碌m sections from each block were cut and stained with hematoxylin and eosin to ensure at least 70% tumor content and viability. RNA was isolated using TRIzol reagent (Invitrogen), followed by RNA clean-up using the QIAGEN Rneasy mini kit (Venlo, the Netherl…	GPL10295	ftp://ftp.ncbi.nlm.nih.gov/geo/samples/GSM531nnn/GSM531327/suppl/GSM531327_1705168240_B_1.txt.gz	ftp://ftp.ncbi.nlm.nih.gov/geo/samples/GSM531nnn/GSM531327/suppl/GSM531327_1705168240_B_2.txt.gz	48701	165 months	M	Metastases present at diagnosis	Osteoblastic	2	Deceased at 29 months after diagnosis of the primary tumor	Left distal femur	29	1	low
GSM531328	L2616	GSM531328	Public on Feb 11 2011	Apr 08 2010	Feb 12 2011	RNA	Osteosarcoma pre-chemotherapy biopsy	Homo sapiens	age: 218 months	gender: M	group: Metastases at 24 months after diagnosis of the primary tumor	status: Alive at 32 months after diagnosis of the primary tumor	total RNA	Osteosarcoma tissue was snap-frozen in 2-Methylbutane (Sigma-Aldrich, Zwijndrecht, the Netherlands) and stored at -70掳C. Using a cryostat, 20 碌m sections from each block were cut and stained with hematoxylin and eosin to ensure at least 70% tumor content and viability. RNA was isolated using TRIzol reagent (Invitrogen), followed by RNA clean-up using the QIAGEN Rneasy mini kit (Venlo, the Netherl…	GPL10295	ftp://ftp.ncbi.nlm.nih.gov/geo/samples/GSM531nnn/GSM531328/suppl/GSM531328_1705168240_D_1.txt.gz	ftp://ftp.ncbi.nlm.nih.gov/geo/samples/GSM531nnn/GSM531328/suppl/GSM531328_1705168240_D_2.txt.gz	48701	218 months	M	Metastases at 24 months after diagnosis of the primary tumor	Osteoblastic	2	Alive at 32 months after diagnosis of the primary tumor	Left proximal fibula	32	0	high
GSM531329	L2618	GSM531329	Public on Feb 11 2011	Apr 08 2010	Feb 12 2011	RNA	Osteosarcoma pre-chemotherapy biopsy	Homo sapiens	age: 96 months	gender: M	group: Metastases present at diagnosis	status: Alive at 31 months after diagnosis of the primary tumor	total RNA	Osteosarcoma tissue was snap-frozen in 2-Methylbutane (Sigma-Aldrich, Zwijndrecht, the Netherlands) and stored at -70掳C. Using a cryostat, 20 碌m sections from each block were cut and stained with hematoxylin and eosin to ensure at least 70% tumor content and viability. RNA was isolated using TRIzol reagent (Invitrogen), followed by RNA clean-up using the QIAGEN Rneasy mini kit (Venlo, the Netherl…	GPL10295	ftp://ftp.ncbi.nlm.nih.gov/geo/samples/GSM531nnn/GSM531329/suppl/GSM531329_1705168240_F_1.txt.gz	ftp://ftp.ncbi.nlm.nih.gov/geo/samples/GSM531nnn/GSM531329/suppl/GSM531329_1705168240_F_2.txt.gz	48701	96 months	M	Metastases present at diagnosis	Osteoblastic	2	Alive at 31 months after diagnosis of the primary tumor	Left distal femur	31	0	low
GSM531330	L2619	GSM531330	Public on Feb 11 2011	Apr 08 2010	Feb 12 2011	RNA	Osteosarcoma pre-chemotherapy biopsy	Homo sapiens	age: 128 months	gender: F	group: Metastases present at diagnosis	status: Deceased at 25 months after diagnosis of the primary tumor	total RNA	Osteosarcoma tissue was snap-frozen in 2-Methylbutane (Sigma-Aldrich, Zwijndrecht, the Netherlands) and stored at -70掳C. Using a cryostat, 20 碌m sections from each block were cut and stained with hematoxylin and eosin to ensure at least 70% tumor content and viability. RNA was isolated using TRIzol reagent (Invitrogen), followed by RNA clean-up using the QIAGEN Rneasy mini kit (Venlo, the Netherl…	GPL10295	ftp://ftp.ncbi.nlm.nih.gov/geo/samples/GSM531nnn/GSM531330/suppl/GSM531330_1881436065_C_1.txt.gz	ftp://ftp.ncbi.nlm.nih.gov/geo/samples/GSM531nnn/GSM531330/suppl/GSM531330_1881436065_C_2.txt.gz	48701	128 months	F	Metastases present at diagnosis	Osteoblastic	1	Deceased at 25 months after diagnosis of the primary tumor	Right distal femur	25	1	high
GSM531331	L2620	GSM531331	Public on Feb 11 2011	Apr 08 2010	Feb 12 2011	RNA	Osteosarcoma pre-chemotherapy biopsy	Homo sapiens	age: 217 months	gender: M	group: No metastases	status: Alive at 219 months after diagnosis of the primary tumor	total RNA	Osteosarcoma tissue was snap-frozen in 2-Methylbutane (Sigma-Aldrich, Zwijndrecht, the Netherlands) and stored at -70掳C. Using a cryostat, 20 碌m sections from each block were cut and stained with hematoxylin and eosin to ensure at least 70% tumor content and viability. RNA was isolated using TRIzol reagent (Invitrogen), followed by RNA clean-up using the QIAGEN Rneasy mini kit (Venlo, the Netherl…	GPL10295	ftp://ftp.ncbi.nlm.nih.gov/geo/samples/GSM531nnn/GSM531331/suppl/GSM531331_1881436065_D_1.txt.gz	ftp://ftp.ncbi.nlm.nih.gov/geo/samples/GSM531nnn/GSM531331/suppl/GSM531331_1881436065_D_2.txt.gz	48701	217 months	M	No metastases	Osteoblastic	2	Alive at 219 months after diagnosis of the primary tumor	Left distal femur	219	0	high
GSM531332	L428	GSM531332	Public on Feb 11 2011	Apr 08 2010	Feb 12 2011	RNA	Osteosarcoma pre-chemotherapy biopsy	Homo sapiens	age: 192 months	gender: F	group: No metastases	status: Alive at 193 months after diagnosis of the primary tumor	total RNA	Osteosarcoma tissue was snap-frozen in 2-Methylbutane (Sigma-Aldrich, Zwijndrecht, the Netherlands) and stored at -70掳C. Using a cryostat, 20 碌m sections from each block were cut and stained with hematoxylin and eosin to ensure at least 70% tumor content and viability. RNA was isolated using TRIzol reagent (Invitrogen), followed by RNA clean-up using the QIAGEN Rneasy mini kit (Venlo, the Netherl…	GPL10295	ftp://ftp.ncbi.nlm.nih.gov/geo/samples/GSM531nnn/GSM531332/suppl/GSM531332_1718911007_B_1.txt.gz	ftp://ftp.ncbi.nlm.nih.gov/geo/samples/GSM531nnn/GSM531332/suppl/GSM531332_1718911007_B_2.txt.gz	48701	192 months	F	No metastases	Osteoblastic	2	Alive at 193 months after diagnosis of the primary tumor	Right proximal tibia	193	0	high
GSM531333	L432	GSM531333	Public on Feb 11 2011	Apr 08 2010	Feb 12 2011	RNA	Osteosarcoma pre-chemotherapy biopsy	Homo sapiens	age: 111 months	gender: F	group: No metastases	status: Alive at 184 months after diagnosis of the primary tumor	total RNA	Osteosarcoma tissue was snap-frozen in 2-Methylbutane (Sigma-Aldrich, Zwijndrecht, the Netherlands) and stored at -70掳C. Using a cryostat, 20 碌m sections from each block were cut and stained with hematoxylin and eosin to ensure at least 70% tumor content and viability. RNA was isolated using TRIzol reagent (Invitrogen), followed by RNA clean-up using the QIAGEN Rneasy mini kit (Venlo, the Netherl…	GPL10295	ftp://ftp.ncbi.nlm.nih.gov/geo/samples/GSM531nnn/GSM531333/suppl/GSM531333_1714460230_A_1.txt.gz	ftp://ftp.ncbi.nlm.nih.gov/geo/samples/GSM531nnn/GSM531333/suppl/GSM531333_1714460230_A_2.txt.gz	48701	111 months	F	No metastases	Pleomorphic	4	Alive at 184 months after diagnosis of the primary tumor	Right distal femur	184	0	high
GSM531334	L436	GSM531334	Public on Feb 11 2011	Apr 08 2010	Feb 12 2011	RNA	Osteosarcoma pre-chemotherapy biopsy	Homo sapiens	age: 37 months	gender: F	group: No metastases	status: Alive at 194 months after diagnosis of the primary tumor	total RNA	Osteosarcoma tissue was snap-frozen in 2-Methylbutane (Sigma-Aldrich, Zwijndrecht, the Netherlands) and stored at -70掳C. Using a cryostat, 20 碌m sections from each block were cut and stained with hematoxylin and eosin to ensure at least 70% tumor content and viability. RNA was isolated using TRIzol reagent (Invitrogen), followed by RNA clean-up using the QIAGEN Rneasy mini kit (Venlo, the Netherl…	GPL10295	ftp://ftp.ncbi.nlm.nih.gov/geo/samples/GSM531nnn/GSM531334/suppl/GSM531334_1718911007_F_1.txt.gz	ftp://ftp.ncbi.nlm.nih.gov/geo/samples/GSM531nnn/GSM531334/suppl/GSM531334_1718911007_F_2.txt.gz	48701	37 months	F	No metastases	Osteoblastic	4	Alive at 194 months after diagnosis of the primary tumor	Left proximal tibia	194	0	high
GSM531335	L975	GSM531335	Public on Feb 11 2011	Apr 08 2010	Feb 12 2011	RNA	Osteosarcoma pre-chemotherapy biopsy	Homo sapiens	age: 244 months	gender: F	group: No metastases	status: Alive at 94 months after diagnosis of the primary tumor	total RNA	Osteosarcoma tissue was snap-frozen in 2-Methylbutane (Sigma-Aldrich, Zwijndrecht, the Netherlands) and stored at -70掳C. Using a cryostat, 20 碌m sections from each block were cut and stained with hematoxylin and eosin to ensure at least 70% tumor content and viability. RNA was isolated using TRIzol reagent (Invitrogen), followed by RNA clean-up using the QIAGEN Rneasy mini kit (Venlo, the Netherl…	GPL10295	ftp://ftp.ncbi.nlm.nih.gov/geo/samples/GSM531nnn/GSM531335/suppl/GSM531335_1828934028_B_1.txt.gz	ftp://ftp.ncbi.nlm.nih.gov/geo/samples/GSM531nnn/GSM531335/suppl/GSM531335_1828934028_B_2.txt.gz	48701	244 months	F	No metastases	Anaplastic	3	Alive at 94 months after diagnosis of the primary tumor	Right distal femur	94	0	high
GSM531351	L997	GSM531351	Public on Feb 11 2011	Apr 08 2010	Feb 12 2011	RNA	Osteosarcoma pre-chemotherapy biopsy	Homo sapiens	age: 217 months	gender: M	group: No metastases	status: Alive at 87 months after diagnosis of the primary tumor	total RNA	Osteosarcoma tissue was snap-frozen in 2-Methylbutane (Sigma-Aldrich, Zwijndrecht, the Netherlands) and stored at -70掳C. Using a cryostat, 20 碌m sections from each block were cut and stained with hematoxylin and eosin to ensure at least 70% tumor content and viability. RNA was isolated using TRIzol reagent (Invitrogen), followed by RNA clean-up using the QIAGEN Rneasy mini kit (Venlo, the Netherl…	GPL10295	ftp://ftp.ncbi.nlm.nih.gov/geo/samples/GSM531nnn/GSM531351/suppl/GSM531351_1723260124_D_1.txt.gz	ftp://ftp.ncbi.nlm.nih.gov/geo/samples/GSM531nnn/GSM531351/suppl/GSM531351_1723260124_D_2.txt.gz	48701	217 months	M	No metastases	Osteoblastic	3	Alive at 87 months after diagnosis of the primary tumor	Right proximal fibula	87	0	high
GSM531352	TJA	GSM531352	Public on Feb 11 2011	Apr 08 2010	Feb 12 2011	RNA	Osteosarcoma pre-chemotherapy biopsy	Homo sapiens	age: 192 months	gender: M	group: No metastases	status: Alive at 60 months after diagnosis of the primary tumor	total RNA	Osteosarcoma tissue was snap-frozen in 2-Methylbutane (Sigma-Aldrich, Zwijndrecht, the Netherlands) and stored at -70掳C. Using a cryostat, 20 碌m sections from each block were cut and stained with hematoxylin and eosin to ensure at least 70% tumor content and viability. RNA was isolated using TRIzol reagent (Invitrogen), followed by RNA clean-up using the QIAGEN Rneasy mini kit (Venlo, the Netherl…	GPL10295	ftp://ftp.ncbi.nlm.nih.gov/geo/samples/GSM531nnn/GSM531352/suppl/GSM531352_1714460183_A_1.txt.gz	ftp://ftp.ncbi.nlm.nih.gov/geo/samples/GSM531nnn/GSM531352/suppl/GSM531352_1714460183_A_2.txt.gz	48701	192 months	M	No metastases	Osteoblastic	Unknown	Alive at 60 months after diagnosis of the primary tumor	Femur	60	0	high
