# Supplementary material for: Exploring the Role of Neutrophil-Related Genes in Osteosarcoma via an Integrative Analysis of Single-Cell and Bulk Transcriptome
Source: Biomedicines. 2024 Jul 8;12(7):1513. doi: 10.3390/biomedicines12071513 (PMC11274533; doi:10.3390/biomedicines12071513)
Supplement: Supplementary file 1 [file biomedicines-12-01513-s001.zip › Table S6 DEGs obtained by Function FindAllMarkers.csv]

	p_val	avg_log2FC	pct.1	pct.2	p_val_adj	cluster	gene
COL3A1	0	3.94489151798404	0.927	0.262	0	CAFs	COL3A1
IGFBP7	0	2.99369628996188	0.799	0.311	0	CAFs	IGFBP7
C11orf96	0	2.83408259197453	0.615	0.138	0	CAFs	C11orf96
BGN	0	2.68618294435041	0.777	0.25	0	CAFs	BGN
COL6A2	0	2.65275756108826	0.913	0.379	0	CAFs	COL6A2
COL6A3	0	2.5832181148562	0.805	0.149	0	CAFs	COL6A3
TAGLN	0	2.55792353201883	0.329	0.047	0	CAFs	TAGLN
FN1	0	2.54183601223259	0.912	0.383	0	CAFs	FN1
MGP	0	2.53382322489871	0.837	0.287	0	CAFs	MGP
CALD1	0	2.46892346154038	0.873	0.305	0	CAFs	CALD1
THY1	0	2.46362765769291	0.52	0.099	0	CAFs	THY1
POSTN	0	2.4123050502878	0.682	0.137	0	CAFs	POSTN
DCN	0	2.26202521732344	0.757	0.261	0	CAFs	DCN
COL6A1	0	2.2504886234061	0.908	0.396	0	CAFs	COL6A1
IGFBP5	0	2.23742101166503	0.554	0.139	0	CAFs	IGFBP5
COL1A2	0	2.13567721427877	0.965	0.576	0	CAFs	COL1A2
COL1A1	0	2.12916297932975	0.99	0.575	0	CAFs	COL1A1
MMP13	0	2.10474750324857	0.539	0.156	0	CAFs	MMP13
SFRP4	0	2.02455987092223	0.512	0.194	0	CAFs	SFRP4
ACTA2	0	2.01339694317975	0.335	0.083	0	CAFs	ACTA2
NNMT	0	1.86522079441685	0.65	0.152	0	CAFs	NNMT
PCOLCE	0	1.86262788607997	0.972	0.383	0	CAFs	PCOLCE
LUM	0	1.86076482338782	0.907	0.422	0	CAFs	LUM
COL18A1	0	1.82369032754605	0.466	0.151	0	CAFs	COL18A1
TPM2	0	1.79832038124505	0.918	0.358	0	CAFs	TPM2
PRSS23	0	1.7490947147918	0.462	0.087	0	CAFs	PRSS23
TPM1	0	1.70400015416509	0.894	0.445	0	CAFs	TPM1
TIMP1	0	1.66181456859528	0.989	0.714	0	CAFs	TIMP1
COL4A1	0	1.61259969068906	0.302	0.048	0	CAFs	COL4A1
CTGF	0	1.59775104640607	0.613	0.229	0	CAFs	CTGF
COL4A2	0	1.5787186145468	0.308	0.043	0	CAFs	COL4A2
OLFML2B	0	1.56930532966714	0.82	0.292	0	CAFs	OLFML2B
TNC	0	1.5550885981525	0.77	0.291	0	CAFs	TNC
MYL9	0	1.53791343837897	0.797	0.29	0	CAFs	MYL9
SPARC	0	1.52298912737822	0.986	0.634	0	CAFs	SPARC
IGFBP4	0	1.51902770937455	0.558	0.221	0	CAFs	IGFBP4
COL12A1	0	1.4976628612094	0.607	0.16	0	CAFs	COL12A1
PRRX1	0	1.47552714391201	0.831	0.242	0	CAFs	PRRX1
AEBP1	0	1.45015372800457	0.705	0.185	0	CAFs	AEBP1
CFH	0	1.41804118300178	0.64	0.109	0	CAFs	CFH
TIMP3	0	1.41127243933217	0.648	0.216	0	CAFs	TIMP3
UACA	0	1.40388622983977	0.542	0.234	0	CAFs	UACA
ID4	0	1.39065539664188	0.479	0.11	0	CAFs	ID4
PDGFRB	0	1.36344058595522	0.527	0.042	0	CAFs	PDGFRB
ID3	0	1.3591348096857	0.95	0.625	0	CAFs	ID3
COL5A1	0	1.35146734298708	0.78	0.288	0	CAFs	COL5A1
OLFML3	0	1.34531360412231	0.686	0.182	0	CAFs	OLFML3
ENPP1	0	1.32285692911074	0.488	0.115	0	CAFs	ENPP1
CYR61	0	1.30532515050993	0.707	0.312	0	CAFs	CYR61
FSTL1	0	1.29393645840359	0.702	0.219	0	CAFs	FSTL1
DIO2	0	1.29090880130059	0.412	0.157	0	CAFs	DIO2
HES4	0	1.28489117993785	0.71	0.314	0	CAFs	HES4
SERPINF1	0	1.27461278221294	0.828	0.473	0	CAFs	SERPINF1
HTRA1	0	1.25636909056273	0.712	0.334	0	CAFs	HTRA1
IFITM3	0	1.24332535839845	0.93	0.64	0	CAFs	IFITM3
C1R	0	1.2194061520633	0.422	0.078	0	CAFs	C1R
PLAC9	0	1.21688899103409	0.353	0.03	0	CAFs	PLAC9
FBLN1	0	1.21000397384893	0.617	0.205	0	CAFs	FBLN1
PMEPA1	0	1.20986581819547	0.787	0.372	0	CAFs	PMEPA1
LAMA4	0	1.19232046043695	0.74	0.198	0	CAFs	LAMA4
VCAN	0	1.18963603971486	0.753	0.311	0	CAFs	VCAN
CYGB	0	1.18802585803121	0.296	0.027	0	CAFs	CYGB
C1S	0	1.18297432187981	0.268	0.026	0	CAFs	C1S
TWIST1	0	1.16818640180161	0.798	0.295	0	CAFs	TWIST1
MXRA8	0	1.15278790949549	0.925	0.411	0	CAFs	MXRA8
GJA1	0	1.15204964970538	0.591	0.252	0	CAFs	GJA1
LHFPL6	0	1.14588125843493	0.459	0.131	0	CAFs	LHFPL6
RGS3	0	1.14541378603475	0.744	0.332	0	CAFs	RGS3
COL5A2	0	1.14430662351757	0.877	0.373	0	CAFs	COL5A2
SERPING1	0	1.14364972068104	0.605	0.215	0	CAFs	SERPING1
CCDC80	0	1.12498065224455	0.772	0.269	0	CAFs	CCDC80
MRC2	0	1.10078882719409	0.729	0.303	0	CAFs	MRC2
FBN1	0	1.09217610688637	0.477	0.078	0	CAFs	FBN1
CDH11	0	1.08985684719637	0.77	0.268	0	CAFs	CDH11
LAPTM4A	0	1.08812124985116	0.976	0.755	0	CAFs	LAPTM4A
MAP1B	0	1.08449917264371	0.751	0.268	0	CAFs	MAP1B
CLEC11A	0	1.08175994720678	0.923	0.52	0	CAFs	CLEC11A
CTHRC1	0	1.07946975542521	0.837	0.396	0	CAFs	CTHRC1
PGF	0	1.07873734028896	0.481	0.164	0	CAFs	PGF
NBL1	0	1.07800554434568	0.647	0.21	0	CAFs	NBL1
SELENOM	0	1.07074978383604	0.774	0.385	0	CAFs	SELENOM
MEG3	0	1.07027609718442	0.338	0.099	0	CAFs	MEG3
CYP1B1	0	1.05751460006098	0.429	0.137	0	CAFs	CYP1B1
EMILIN1	0	1.05667944707209	0.729	0.229	0	CAFs	EMILIN1
MDK	0	1.04631758429867	0.877	0.378	0	CAFs	MDK
TNFAIP6	0	1.04165690419871	0.392	0.08	0	CAFs	TNFAIP6
SNAI2	0	1.0349803265339	0.577	0.14	0	CAFs	SNAI2
PALLD	0	1.02928131545263	0.749	0.36	0	CAFs	PALLD
FRMD6	0	1.00945831581815	0.599	0.2	0	CAFs	FRMD6
SDC2	0	1.00764024231531	0.905	0.41	0	CAFs	SDC2
DPT	0	1.00442449764934	0.504	0.187	0	CAFs	DPT
SPON2	0	1.00386828806393	0.268	0.055	0	CAFs	SPON2
EFEMP2	0	0.993133131384826	0.717	0.247	0	CAFs	EFEMP2
NOTCH3	0	0.986986420121117	0.469	0.054	0	CAFs	NOTCH3
CAVIN1	0	0.986844631141762	0.673	0.219	0	CAFs	CAVIN1
ID1	0	0.969695195533745	0.803	0.429	0	CAFs	ID1
SERPINH1	0	0.962606432794655	0.948	0.514	0	CAFs	SERPINH1
RCN3	0	0.955603262521294	0.772	0.359	0	CAFs	RCN3
PTN	0	0.950541112624108	0.507	0.176	0	CAFs	PTN
EMP1	0	0.935254954149034	0.603	0.272	0	CAFs	EMP1
LGALS3BP	0	0.93470905590125	0.668	0.379	0	CAFs	LGALS3BP
GGT5	0	0.933719153005609	0.322	0.018	0	CAFs	GGT5
GUCY1A1	0	0.923123912944567	0.489	0.14	0	CAFs	GUCY1A1
SERPINE2	0	0.919770562603983	0.561	0.236	0	CAFs	SERPINE2
CCDC102B	0	0.919761749625015	0.288	0.03	0	CAFs	CCDC102B
INHBA	0	0.917572198489748	0.458	0.176	0	CAFs	INHBA
LGALS1	0	0.915813139206104	0.995	0.885	0	CAFs	LGALS1
OMD	0	0.90871574812609	0.45	0.162	0	CAFs	OMD
ENPP2	0	0.908041028800384	0.523	0.178	0	CAFs	ENPP2
CD63	0	0.904477303382136	0.994	0.88	0	CAFs	CD63
CNN3	0	0.900338485429772	0.889	0.405	0	CAFs	CNN3
VIM	0	0.899236529102533	0.999	0.966	0	CAFs	VIM
FKBP10	0	0.89206334067593	0.814	0.334	0	CAFs	FKBP10
GUCY1B1	0	0.891122142428849	0.463	0.122	0	CAFs	GUCY1B1
GPM6B	0	0.885371256356793	0.449	0.121	0	CAFs	GPM6B
EVA1B	0	0.880057725242135	0.782	0.434	0	CAFs	EVA1B
TGFB1I1	0	0.876984873257341	0.585	0.178	0	CAFs	TGFB1I1
COL5A3	0	0.868586779680412	0.307	0.013	0	CAFs	COL5A3
MXRA5	0	0.866724604322299	0.447	0.061	0	CAFs	MXRA5
CAV1	0	0.859244692707867	0.313	0.089	0	CAFs	CAV1
SULF1	0	0.847681047420397	0.467	0.095	0	CAFs	SULF1
FOXC2	0	0.847528284957082	0.532	0.146	0	CAFs	FOXC2
RND3	0	0.844896289066775	0.733	0.334	0	CAFs	RND3
SSPN	0	0.84267923342402	0.583	0.182	0	CAFs	SSPN
COL16A1	0	0.842140084572324	0.512	0.094	0	CAFs	COL16A1
PPIC	0	0.830517874014453	0.868	0.458	0	CAFs	PPIC
PRRX2	0	0.826345620592067	0.684	0.284	0	CAFs	PRRX2
TGFB3	0	0.818439442052739	0.36	0.05	0	CAFs	TGFB3
TFPI	0	0.817878480215625	0.43	0.094	0	CAFs	TFPI
MFGE8	0	0.8124366114654	0.664	0.261	0	CAFs	MFGE8
MAGED2	0	0.809496547067863	0.853	0.491	0	CAFs	MAGED2
SGCB	0	0.807118929421168	0.79	0.341	0	CAFs	SGCB
DDR2	0	0.805739761724634	0.666	0.256	0	CAFs	DDR2
THBS2	0	0.797445319010183	0.329	0.098	0	CAFs	THBS2
CERCAM	0	0.797381920790627	0.606	0.227	0	CAFs	CERCAM
INAFM1	0	0.79177837287157	0.568	0.234	0	CAFs	INAFM1
LAMB1	0	0.786969999073817	0.571	0.148	0	CAFs	LAMB1
MMP11	0	0.783019196412618	0.37	0.113	0	CAFs	MMP11
SRPX	0	0.781519016979975	0.456	0.126	0	CAFs	SRPX
CPQ	0	0.769289262870283	0.757	0.37	0	CAFs	CPQ
EGR1	0	0.767493629995507	0.833	0.512	0	CAFs	EGR1
MARCKSL1	0	0.757127955713754	0.893	0.557	0	CAFs	MARCKSL1
CALU	0	0.751362415043836	0.834	0.565	0	CAFs	CALU
SEPT11	0	0.748110780867	0.803	0.53	0	CAFs	SEPT11
IGFBP3	0	0.742633962634019	0.285	0.07	0	CAFs	IGFBP3
ANTXR1	0	0.740604120372553	0.6	0.22	0	CAFs	ANTXR1
JAG1	0	0.740547899026085	0.434	0.122	0	CAFs	JAG1
ENAH	0	0.737358782677722	0.674	0.306	0	CAFs	ENAH
EDNRA	0	0.731083866227305	0.301	0.03	0	CAFs	EDNRA
MSX1	0	0.730730514781014	0.584	0.257	0	CAFs	MSX1
MFAP2	0	0.725222474360376	0.612	0.272	0	CAFs	MFAP2
BEX3	0	0.718681133922679	0.837	0.462	0	CAFs	BEX3
LAMC1	0	0.715605727451314	0.539	0.21	0	CAFs	LAMC1
UNC5B	0	0.715123638116781	0.628	0.291	0	CAFs	UNC5B
CSF1	0	0.712046664408185	0.411	0.124	0	CAFs	CSF1
TMEM98	0	0.710401516161307	0.662	0.242	0	CAFs	TMEM98
MARCKS	0	0.706112663698141	0.962	0.682	0	CAFs	MARCKS
SGCE	0	0.703104929486693	0.572	0.197	0	CAFs	SGCE
RCN1	0	0.697553900415072	0.749	0.418	0	CAFs	RCN1
SLIT2	0	0.691558721126225	0.436	0.092	0	CAFs	SLIT2
OSTC	0	0.689081569933921	0.948	0.729	0	CAFs	OSTC
PDLIM2	0	0.688367013917612	0.698	0.397	0	CAFs	PDLIM2
SFTA1P	0	0.688134824332245	0.281	0.02	0	CAFs	SFTA1P
PRDX4	0	0.686291387360345	0.934	0.617	0	CAFs	PRDX4
COPZ2	0	0.683431995606871	0.585	0.274	0	CAFs	COPZ2
SOX4	0	0.678457489774166	0.894	0.515	0	CAFs	SOX4
EDIL3	0	0.678197287780202	0.415	0.147	0	CAFs	EDIL3
ADAMTS1	0	0.678113610741675	0.358	0.096	0	CAFs	ADAMTS1
ANGPT2	0	0.677664322848806	0.269	0.07	0	CAFs	ANGPT2
ITM2C	0	0.676953068713892	0.793	0.376	0	CAFs	ITM2C
CD81	0	0.66782887752177	0.974	0.839	0	CAFs	CD81
S100A13	0	0.667562069267851	0.856	0.488	0	CAFs	S100A13
TCEAL9	0	0.665153467211763	0.74	0.438	0	CAFs	TCEAL9
PDGFRA	0	0.664653883101007	0.639	0.245	0	CAFs	PDGFRA
FAP	0	0.664346529333174	0.342	0.058	0	CAFs	FAP
SOD3	0	0.658282101869747	0.326	0.067	0	CAFs	SOD3
VGLL4	0	0.657679862505769	0.802	0.499	0	CAFs	VGLL4
S1PR3	0	0.655729196219416	0.387	0.115	0	CAFs	S1PR3
LMCD1	0	0.655627565726147	0.459	0.176	0	CAFs	LMCD1
PDGFRL	0	0.652391098323168	0.254	0.061	0	CAFs	PDGFRL
OLFML2A	0	0.649231402238596	0.287	0.043	0	CAFs	OLFML2A
NID2	0	0.648082063965479	0.407	0.066	0	CAFs	NID2
PLEKHA5	0	0.644762098788385	0.621	0.314	0	CAFs	PLEKHA5
GPX8	0	0.643459000932467	0.667	0.285	0	CAFs	GPX8
EBF1	0	0.637730921260899	0.43	0.118	0	CAFs	EBF1
FHL1	0	0.637370540077099	0.564	0.209	0	CAFs	FHL1
RHOBTB3	0	0.633999078964069	0.661	0.359	0	CAFs	RHOBTB3
LIMA1	0	0.633460552661273	0.577	0.272	0	CAFs	LIMA1
LOXL2	0	0.6331457496368	0.415	0.132	0	CAFs	LOXL2
PDLIM1	0	0.630409448615805	0.525	0.226	0	CAFs	PDLIM1
OLFM2	0	0.629158703322775	0.334	0.04	0	CAFs	OLFM2
FAM114A1	0	0.625040293905369	0.619	0.312	0	CAFs	FAM114A1
NID1	0	0.623288841472164	0.559	0.203	0	CAFs	NID1
GSTM3	0	0.622602522540376	0.727	0.354	0	CAFs	GSTM3
CD248	0	0.618053100884772	0.435	0.105	0	CAFs	CD248
MXRA7	0	0.614562627145296	0.584	0.263	0	CAFs	MXRA7
EID1	0	0.609825765356527	0.95	0.75	0	CAFs	EID1
NUPR1	0	0.606068091916246	0.624	0.265	0	CAFs	NUPR1
VCL	0	0.60484842883939	0.57	0.281	0	CAFs	VCL
RHOC	0	0.60352893446633	0.918	0.624	0	CAFs	RHOC
GAS1	0	0.6023846693508	0.298	0.078	0	CAFs	GAS1
PDGFA	0	0.602238907032812	0.396	0.105	0	CAFs	PDGFA
LTBP1	0	0.601107858219785	0.502	0.198	0	CAFs	LTBP1
VASN	0	0.596832618757051	0.523	0.218	0	CAFs	VASN
TUSC3	0	0.595631123070107	0.565	0.202	0	CAFs	TUSC3
PLOD2	0	0.595053731063427	0.74	0.345	0	CAFs	PLOD2
BMP1	0	0.594108458431634	0.547	0.23	0	CAFs	BMP1
LAPTM4B	0	0.591613090398631	0.825	0.424	0	CAFs	LAPTM4B
FOXC1	0	0.591324364284674	0.53	0.228	0	CAFs	FOXC1
RBFOX2	0	0.5864733866404	0.672	0.32	0	CAFs	RBFOX2
ANGPTL2	0	0.585715347677734	0.383	0.121	0	CAFs	ANGPTL2
ADAM12	0	0.582472971924899	0.375	0.124	0	CAFs	ADAM12
SRPX2	0	0.580882652324607	0.435	0.106	0	CAFs	SRPX2
FERMT2	0	0.578387853303674	0.61	0.269	0	CAFs	FERMT2
CPE	0	0.573423952748644	0.936	0.478	0	CAFs	CPE
FKBP7	0	0.565098805635658	0.675	0.312	0	CAFs	FKBP7
CSRP2	0	0.558662840933051	0.68	0.281	0	CAFs	CSRP2
NREP	0	0.55487725453384	0.604	0.28	0	CAFs	NREP
SEPT4	0	0.549216140259805	0.307	0.086	0	CAFs	SEPT4
HEY2	0	0.539269525110487	0.336	0.064	0	CAFs	HEY2
SVIL	0	0.535549114032112	0.466	0.158	0	CAFs	SVIL
IL1R1	0	0.535024002136869	0.438	0.143	0	CAFs	IL1R1
GLT8D2	0	0.523551824703927	0.387	0.107	0	CAFs	GLT8D2
KANK2	0	0.516325694971928	0.439	0.163	0	CAFs	KANK2
CPXM1	0	0.514905398563685	0.315	0.081	0	CAFs	CPXM1
CHN1	0	0.509815278281535	0.369	0.125	0	CAFs	CHN1
DLC1	0	0.500833801685521	0.371	0.106	0	CAFs	DLC1
PLAT	0	0.495422947913575	0.276	0.05	0	CAFs	PLAT
LOXL1	0	0.490164681725606	0.297	0.057	0	CAFs	LOXL1
MSRB3	0	0.489294661698525	0.425	0.136	0	CAFs	MSRB3
CARMN	0	0.487480737084309	0.266	0.045	0	CAFs	CARMN
YAP1	0	0.475166650583682	0.439	0.157	0	CAFs	YAP1
SMARCA1	0	0.445535605322875	0.388	0.112	0	CAFs	SMARCA1
MEGF10	0	0.440342487082389	0.271	0.051	0	CAFs	MEGF10
PTPN13	0	0.436824754312505	0.369	0.125	0	CAFs	PTPN13
RBMS3	0	0.429631555202229	0.323	0.091	0	CAFs	RBMS3
C1QTNF6	0	0.428848997151067	0.301	0.06	0	CAFs	C1QTNF6
TPBG	0	0.419497521620963	0.438	0.164	0	CAFs	TPBG
PARVA	0	0.41479614345304	0.388	0.133	0	CAFs	PARVA
PRKG1	0	0.403242271811753	0.285	0.078	0	CAFs	PRKG1
GSTA4	0	0.400147367036616	0.45	0.16	0	CAFs	GSTA4
FBLIM1	0	0.393835813854216	0.289	0.062	0	CAFs	FBLIM1
PODNL1	0	0.389488415777622	0.305	0.077	0	CAFs	PODNL1
GNG11	0	0.387907469613455	0.612	0.288	0	CAFs	GNG11
TSPAN11	0	0.387577695150991	0.29	0.07	0	CAFs	TSPAN11
TSPAN9	0	0.329394611795068	0.291	0.081	0	CAFs	TSPAN9
OSMR	0	0.327727098190855	0.255	0.05	0	CAFs	OSMR
TNS2	0	0.293656546819708	0.272	0.068	0	CAFs	TNS2
CLMP	1.65001019293487e-307	0.526271545079855	0.528	0.232	3.81927859358635e-303	CAFs	CLMP
GPX7	1.91008399091265e-306	0.550440627463386	0.654	0.328	4.42127141376552e-302	CAFs	GPX7
NR2F2	6.07795027425154e-305	0.949067029312608	0.414	0.16	1.406863149981e-300	CAFs	NR2F2
PLPP3	3.49901210849316e-304	0.412675344962082	0.274	0.073	8.09916332752913e-300	CAFs	PLPP3
LTBP3	1.06982623899009e-303	0.502368651351288	0.49	0.214	2.47632679539037e-299	CAFs	LTBP3
ACTN1	2.85508809015869e-303	0.666647952654141	0.797	0.512	6.60867240229032e-299	CAFs	ACTN1
BICC1	5.21570466263887e-299	0.403477198046297	0.379	0.136	1.20727915826102e-294	CAFs	BICC1
DKK3	5.20204077084111e-298	0.591449875974702	0.39	0.144	1.20411637722659e-293	CAFs	DKK3
TCF7L1	5.2656673148968e-297	0.318246418285378	0.279	0.077	1.21884401337916e-292	CAFs	TCF7L1
NDN	1.37588379957269e-296	0.539024466592259	0.439	0.164	3.18475823087091e-292	CAFs	NDN
EPAS1	1.60953289790643e-295	0.502527008600425	0.337	0.108	3.72558579878401e-291	CAFs	EPAS1
KAZN	6.45292820286195e-295	0.413672414320855	0.301	0.092	1.49365929111646e-290	CAFs	KAZN
PCDH18	7.0033797918012e-295	0.428051588033791	0.431	0.164	1.62107232040822e-290	CAFs	PCDH18
RRBP1	1.35976106024568e-294	0.583889884177264	0.828	0.547	3.14743892615068e-290	CAFs	RRBP1
SHOX2	3.25440074825512e-294	0.558360730825068	0.557	0.253	7.53296141198613e-290	CAFs	SHOX2
HTRA3	3.81216478388641e-294	0.688226572479286	0.469	0.199	8.82401782526188e-290	CAFs	HTRA3
HEY1	3.84016988486197e-293	0.641795598521508	0.433	0.172	8.88884123249e-289	CAFs	HEY1
EPDR1	9.48444212114295e-293	0.593045780225839	0.533	0.249	2.19536381778096e-288	CAFs	EPDR1
KDELR3	1.17312158784829e-292	0.571198945539128	0.63	0.312	2.71542453939244e-288	CAFs	KDELR3
ERRFI1	2.04047072618256e-289	0.649477864270496	0.598	0.301	4.72307758989478e-285	CAFs	ERRFI1
C9orf3	3.98014581086853e-289	0.540825637179283	0.496	0.222	9.2128435084174e-285	CAFs	C9orf3
RASD1	2.13648711216379e-288	0.862960411817827	0.446	0.186	4.94532671852552e-284	CAFs	RASD1
PTGES	3.48027390429333e-288	0.571354380596587	0.421	0.161	8.05579000626778e-284	CAFs	PTGES
ANGPTL4	3.64459364053828e-288	0.500307518561286	0.3	0.089	8.43614089975395e-284	CAFs	ANGPTL4
ZCCHC24	4.44214535036591e-288	0.343879829320229	0.334	0.109	1.0282233842492e-283	CAFs	ZCCHC24
RAB23	4.38303170782436e-286	0.400708638306236	0.363	0.13	1.0145403494101e-281	CAFs	RAB23
MMP16	2.55566653823608e-282	0.373312335663816	0.316	0.101	5.91560133605505e-278	CAFs	MMP16
FEZ1	6.16674083589645e-281	0.306469197349963	0.291	0.085	1.42741550128495e-276	CAFs	FEZ1
NXN	6.45644658464172e-281	0.434556357650468	0.448	0.184	1.49447369094702e-276	CAFs	NXN
ITGA1	1.00894193074469e-280	0.478330600928816	0.263	0.071	2.33539788709473e-276	CAFs	ITGA1
ZFHX4	4.14661488759748e-277	0.547310917969322	0.618	0.294	9.59816948032188e-273	CAFs	ZFHX4
IRX3	5.68555699519741e-276	0.443005983523247	0.423	0.166	1.31603587767834e-271	CAFs	IRX3
CYB5R3	1.23773035950085e-275	0.556828584040972	0.775	0.492	2.86497446313661e-271	CAFs	CYB5R3
RUNX2	1.8507427736323e-275	0.571268992161809	0.693	0.369	4.28391429812669e-271	CAFs	RUNX2
TBX2	2.75967616196665e-274	0.609311414701386	0.405	0.16	6.3878224121042e-270	CAFs	TBX2
TEAD1	5.6932264881128e-274	0.349379964613374	0.341	0.12	1.31781113520347e-269	CAFs	TEAD1
MYH10	1.40792821719887e-273	0.448907093000987	0.449	0.191	3.25893144435024e-269	CAFs	MYH10
C1QTNF1	4.00570327169242e-272	0.461032335733742	0.314	0.101	9.27200136298644e-268	CAFs	C1QTNF1
CAVIN3	2.68493282437959e-271	0.644304331076954	0.601	0.325	6.21481400859145e-267	CAFs	CAVIN3
SFRP2	4.03173910745267e-271	1.98262124123672	0.337	0.119	9.33226651202069e-267	CAFs	SFRP2
SNHG18	6.09416271089998e-271	0.357189878470491	0.331	0.109	1.41061584269202e-266	CAFs	SNHG18
SLIT3	5.11123884354049e-270	0.428112352611641	0.341	0.12	1.18309845511432e-265	CAFs	SLIT3
FAT1	1.77900974351553e-269	0.479432593949977	0.51	0.229	4.1178738533154e-265	CAFs	FAT1
ITGB5	2.12261517363927e-267	0.574685394931288	0.673	0.393	4.91321734242281e-263	CAFs	ITGB5
SELENBP1	8.51779961081189e-266	0.434382960548782	0.445	0.185	1.97161507591463e-261	CAFs	SELENBP1
SEMA5A	1.10351817419279e-265	0.413121880716049	0.262	0.076	2.55431351780404e-261	CAFs	SEMA5A
DLX5	1.87700946299999e-263	0.544161991743576	0.618	0.304	4.34471380400608e-259	CAFs	DLX5
TSPAN6	3.43019033659876e-262	0.435093075244736	0.472	0.209	7.93986157212515e-258	CAFs	TSPAN6
ITGB1	1.36583078396921e-259	0.695564397809935	0.878	0.699	3.16148851565354e-255	CAFs	ITGB1
MDFI	1.99035666943184e-259	0.656786182762452	0.709	0.388	4.60707858273387e-255	CAFs	MDFI
P3H4	1.55850524953108e-258	0.403907581300398	0.477	0.213	3.60747210108959e-254	CAFs	P3H4
PDLIM7	4.65788371230236e-256	0.508008170447438	0.603	0.33	1.07816034288663e-251	CAFs	PDLIM7
WWTR1	1.17336161482496e-255	0.358448903276999	0.45	0.195	2.71598012983534e-251	CAFs	WWTR1
PTMS	1.17774318656089e-255	0.557399143389382	0.933	0.713	2.72612215393248e-251	CAFs	PTMS
GNG12	2.18849460371205e-255	0.377177390033835	0.383	0.148	5.06570845921228e-251	CAFs	GNG12
ARMCX2	8.23374139256548e-255	0.285764749662069	0.268	0.079	1.90586412013713e-250	CAFs	ARMCX2
FBLN2	1.90319062629272e-254	0.606454434365266	0.353	0.134	4.40531534267976e-250	CAFs	FBLN2
P3H1	4.94837470036123e-253	0.475159591372628	0.57	0.3	1.14540029189261e-248	CAFs	P3H1
MAGED1	5.90051079956561e-253	0.449905837107079	0.598	0.314	1.36579123477545e-248	CAFs	MAGED1
FOS	7.09489410106961e-253	0.802060633631521	0.962	0.809	1.64225513757458e-248	CAFs	FOS
PTPRG	2.45502301123739e-251	0.317000364686047	0.33	0.118	5.68264176411119e-247	CAFs	PTPRG
DBN1	2.88394502979884e-251	0.403332457450616	0.506	0.237	6.67546756047537e-247	CAFs	DBN1
TPM4	2.13160026769356e-250	0.644641184688743	0.907	0.731	4.93401513963027e-246	CAFs	TPM4
COL11A1	3.48266499466816e-250	0.458429198697025	0.419	0.174	8.06132466315839e-246	CAFs	COL11A1
MMP2	1.15939720114585e-248	0.995746311072443	0.623	0.355	2.68365670149229e-244	CAFs	MMP2
APP	1.75514838071415e-248	0.484684688964314	0.812	0.531	4.06264195683905e-244	CAFs	APP
CKAP4	2.00946370374766e-248	0.485697972924619	0.656	0.357	4.65130563506472e-244	CAFs	CKAP4
FGFR1	4.82902960917056e-247	0.67790909531149	0.632	0.368	1.11777548363471e-242	CAFs	FGFR1
AC027031.2	5.2485726370156e-247	0.457117401843298	0.463	0.202	1.21488710829e-242	CAFs	AC027031.2
NFATC4	6.35711877841099e-247	0.316676736846151	0.285	0.092	1.47148228363879e-242	CAFs	NFATC4
SSTR2	7.03528330024756e-247	0.467467773581652	0.261	0.079	1.6284570255083e-242	CAFs	SSTR2
ECE1	3.5743715159268e-246	0.375064657173846	0.351	0.132	8.27359774791577e-242	CAFs	ECE1
PLEKHH3	2.83786650671947e-245	0.406191520992536	0.348	0.135	6.56880960310356e-241	CAFs	PLEKHH3
TSC22D1	6.57764728067018e-244	0.635075076136116	0.715	0.43	1.52252801605673e-239	CAFs	TSC22D1
ANXA6	5.15644953820832e-243	0.449688658669396	0.666	0.371	1.19356337460908e-238	CAFs	ANXA6
CDC42EP5	2.13715449444593e-240	0.429878249415675	0.425	0.181	4.946871508294e-236	CAFs	CDC42EP5
MYC	4.32840385554071e-240	0.588187581984064	0.622	0.343	1.00189564044201e-235	CAFs	MYC
GPC1	5.95596402428362e-240	0.465085837793239	0.367	0.149	1.37862699270093e-235	CAFs	GPC1
SHC1	1.07588542527035e-239	0.587433912849285	0.551	0.302	2.49035199387329e-235	CAFs	SHC1
UBE2E3	1.21781695767028e-239	0.449373944952711	0.767	0.478	2.8188809119194e-235	CAFs	UBE2E3
PGRMC1	3.40132671041606e-238	0.501178577675157	0.657	0.403	7.87305093660004e-234	CAFs	PGRMC1
TRIM2	9.66173929669306e-235	0.557499047227928	0.359	0.139	2.23640279500554e-230	CAFs	TRIM2
MMP14	3.97540420377872e-234	0.747445908620572	0.637	0.394	9.2018681104866e-230	CAFs	MMP14
PTK7	9.12744808307074e-234	0.354265717639975	0.392	0.166	2.11273040778838e-229	CAFs	PTK7
DSTN	1.71332935935396e-233	0.439285516884526	0.941	0.711	3.96584346809662e-229	CAFs	DSTN
CD276	3.37109492795584e-233	0.505509694235278	0.64	0.38	7.80307342973939e-229	CAFs	CD276
PMP22	1.65588348267642e-232	0.572434062107683	0.663	0.401	3.83287349735111e-228	CAFs	PMP22
FHL2	8.07113464086212e-232	0.455269305614661	0.389	0.163	1.86822553532036e-227	CAFs	FHL2
PPFIBP1	1.98120594740988e-231	0.475950601902966	0.543	0.289	4.58589740646964e-227	CAFs	PPFIBP1
CDC42EP1	1.9982323256242e-231	0.446960862544479	0.594	0.321	4.62530836412233e-227	CAFs	CDC42EP1
ZBTB20	1.16465223700899e-230	0.555234724139955	0.612	0.348	2.6958205330047e-226	CAFs	ZBTB20
RAB34	9.39816959064744e-228	0.465279008930447	0.705	0.443	2.17539431514716e-223	CAFs	RAB34
ADAMTS2	1.3932645134776e-227	0.423537028860092	0.31	0.113	3.2249893693466e-223	CAFs	ADAMTS2
TMEM54	1.95345618549042e-227	0.272993692258707	0.275	0.09	4.52166503255468e-223	CAFs	TMEM54
EMP2	7.40727542584077e-227	0.51186607264743	0.604	0.344	1.71456204281936e-222	CAFs	EMP2
SNX7	2.45722308385737e-226	0.399996318821316	0.583	0.307	5.68773427220464e-222	CAFs	SNX7
RASSF8-AS1	5.07261220624556e-225	0.350985027062859	0.384	0.162	1.17415754737966e-220	CAFs	RASSF8-AS1
SPARCL1	6.24358912134419e-225	0.743740656115501	0.37	0.143	1.44520357391754e-220	CAFs	SPARCL1
PTPRD	8.67290837768172e-225	0.377706418232566	0.306	0.111	2.00751810218199e-220	CAFs	PTPRD
C12orf57	1.18327900385803e-224	0.530674936406029	0.866	0.626	2.73893591023018e-220	CAFs	C12orf57
CD151	2.16841844980113e-224	0.599179112455145	0.751	0.526	5.01923818575467e-220	CAFs	CD151
TMEM165	3.42628552097732e-224	0.549411714915465	0.827	0.59	7.93082309540621e-220	CAFs	TMEM165
ARHGEF17	6.2627955519126e-223	0.395316691912863	0.254	0.083	1.44964928640121e-218	CAFs	ARHGEF17
PARD6G	3.15579811037186e-222	0.257210074395275	0.289	0.099	7.30472588607775e-218	CAFs	PARD6G
DCBLD2	3.59920625595892e-222	0.390660045009857	0.325	0.128	8.33108272066812e-218	CAFs	DCBLD2
ISLR	1.05177409424573e-221	0.561368482736546	0.307	0.11	2.43454149595059e-217	CAFs	ISLR
CTSF	3.79053431772244e-221	0.488688930903547	0.445	0.21	8.77394978523212e-217	CAFs	CTSF
ADGRA2	5.46554353612618e-221	0.40535965505899	0.304	0.113	1.26510936230713e-216	CAFs	ADGRA2
LEPROT	7.88002861617619e-220	0.53407681623853	0.778	0.531	1.8239902237863e-215	CAFs	LEPROT
LINC01116	1.3831664939126e-218	0.389453710790168	0.483	0.236	3.20161548345949e-214	CAFs	LINC01116
DAAM2	9.92229483370249e-217	0.351992063851478	0.325	0.125	2.29671358515712e-212	CAFs	DAAM2
DNM3OS	1.04059210761951e-215	0.383741268195537	0.417	0.182	2.40865855150687e-211	CAFs	DNM3OS
S100A16	1.51188213389418e-215	0.405727165370435	0.277	0.093	3.49955357532486e-211	CAFs	S100A16
P3H3	1.39379706654174e-213	0.272561085555921	0.268	0.092	3.22622206992416e-209	CAFs	P3H3
EHD2	2.10272259924293e-210	0.38453253220986	0.319	0.126	4.86717200046762e-206	CAFs	EHD2
KIFAP3	3.93103403996177e-210	0.486370292296578	0.587	0.323	9.09916449229951e-206	CAFs	KIFAP3
LMNA	7.81679763103024e-210	0.64388294501116	0.955	0.734	1.80935414765457e-205	CAFs	LMNA
PIGT	1.67204334611334e-209	0.496056365000914	0.76	0.512	3.87027873324854e-205	CAFs	PIGT
SPATS2L	2.0293712972218e-209	0.602330957680283	0.609	0.378	4.69738574167931e-205	CAFs	SPATS2L
MYO1B	8.66047981695268e-208	0.503575082017447	0.554	0.304	2.00464126323004e-203	CAFs	MYO1B
CRNDE	9.85904052327668e-208	0.342136614910981	0.596	0.311	2.28207210992285e-203	CAFs	CRNDE
PTX3	1.60400323756692e-207	0.691654318886485	0.261	0.088	3.71278629399615e-203	CAFs	PTX3
PPARG	3.58751363312053e-207	0.292905921436091	0.297	0.107	8.30401780658409e-203	CAFs	PPARG
A2M	1.65725715323934e-206	0.500330535891814	0.739	0.446	3.83605313260309e-202	CAFs	A2M
JUN	4.84166217237609e-206	0.771168720335325	0.931	0.774	1.12069954303989e-201	CAFs	JUN
DSEL	2.14837532860812e-205	0.347434928275185	0.282	0.102	4.97284437312921e-201	CAFs	DSEL
APOE	1.55615589462369e-204	0.294654758827558	0.794	0.521	3.60203404928547e-200	CAFs	APOE
PDLIM4	1.75886423325369e-204	0.448468762280501	0.594	0.339	4.07124304071231e-200	CAFs	PDLIM4
KIRREL1	2.43072091935093e-203	0.286523866225833	0.283	0.104	5.6263897120216e-199	CAFs	KIRREL1
FLRT2	3.02726678808151e-203	0.306783038187735	0.3	0.111	7.00721443437227e-199	CAFs	FLRT2
CLU	4.98223003392652e-203	1.09488767959942	0.385	0.173	1.15323678595297e-198	CAFs	CLU
AC245595.1	2.07559609736406e-202	0.466559309849838	0.374	0.162	4.80438228656859e-198	CAFs	AC245595.1
HSPB1	2.30747406036726e-202	0.568938737277947	0.946	0.702	5.34111020753209e-198	CAFs	HSPB1
NFIA	2.47589805411545e-202	0.39519472121374	0.451	0.215	5.73096122586102e-198	CAFs	NFIA
PHLDA1	3.54114562133193e-202	0.893112990865174	0.665	0.433	8.19668976969701e-198	CAFs	PHLDA1
LAMB2	1.26609613749239e-201	0.449661431099287	0.433	0.215	2.93063272945363e-197	CAFs	LAMB2
LIMCH1	3.96343781999331e-201	0.767248695286524	0.461	0.238	9.17416952193852e-197	CAFs	LIMCH1
ARMCX3	7.52693305885146e-201	0.421943713749886	0.691	0.446	1.74225919513235e-196	CAFs	ARMCX3
TCAF1	5.12767551373411e-197	0.385190243897398	0.484	0.251	1.18690305116403e-192	CAFs	TCAF1
TNFRSF1A	1.02116007641087e-196	0.433992800246426	0.647	0.396	2.36367922886823e-192	CAFs	TNFRSF1A
STXBP6	1.29796707051152e-195	0.399299644879769	0.413	0.187	3.00440437811301e-191	CAFs	STXBP6
FHL3	1.64240789660918e-195	0.436148170200102	0.483	0.262	3.80168155828127e-191	CAFs	FHL3
ARF4	6.99360464647749e-194	0.448666938283225	0.878	0.682	1.61880966752014e-189	CAFs	ARF4
MPZL1	1.55500411211306e-193	0.45771970334808	0.59	0.36	3.59936801830809e-189	CAFs	MPZL1
TMEM45A	7.25544805592663e-193	0.33433574864291	0.434	0.208	1.67941856150534e-188	CAFs	TMEM45A
PTP4A3	7.38666520005556e-193	0.437484920381466	0.296	0.111	1.70979139385686e-188	CAFs	PTP4A3
WNT5A	1.90744391111325e-192	0.323672003726836	0.298	0.113	4.41516042105385e-188	CAFs	WNT5A
CD59	2.296498685824e-192	0.568809173986289	0.693	0.467	5.3157055080768e-188	CAFs	CD59
IGFBP6	3.86789305155828e-192	0.709696630595603	0.29	0.114	8.95301204644196e-188	CAFs	IGFBP6
RABAC1	1.27053528013929e-191	0.512294632787807	0.893	0.732	2.94090801293841e-187	CAFs	RABAC1
CTSO	1.84315022625649e-190	0.487280446603779	0.404	0.186	4.26633982871591e-186	CAFs	CTSO
EXTL2	2.85502622243353e-188	0.344831645075254	0.459	0.237	6.60852919706689e-184	CAFs	EXTL2
BCAR1	3.50811155150374e-188	0.317532230543927	0.361	0.163	8.1202258082657e-184	CAFs	BCAR1
FRMD6-AS1	7.40884389130853e-188	0.332437552352374	0.307	0.122	1.71492509552118e-183	CAFs	FRMD6-AS1
TMEM47	2.17618668472198e-187	0.303235295601291	0.296	0.115	5.03721931912596e-183	CAFs	TMEM47
PLPP1	3.84211307830877e-187	0.344342956477432	0.322	0.135	8.89333914236131e-183	CAFs	PLPP1
TRIB2	1.74183581332407e-186	0.270593165634278	0.316	0.127	4.03182735710122e-182	CAFs	TRIB2
HOXC9	2.25793318698867e-185	0.319062372390525	0.335	0.142	5.22643794792268e-181	CAFs	HOXC9
ODF2L	2.91688642925494e-185	0.391560630211987	0.58	0.339	6.75171701779641e-181	CAFs	ODF2L
BASP1	3.31015297876379e-185	0.437235559834552	0.743	0.457	7.66201109994454e-181	CAFs	BASP1
ALPL	6.69931303896886e-185	0.526571169977166	0.673	0.379	1.55068998913012e-180	CAFs	ALPL
AHCYL1	6.71595554584273e-185	0.522365791095279	0.722	0.513	1.55454223019622e-180	CAFs	AHCYL1
PHLDA2	4.67921332742052e-184	0.797310972885756	0.431	0.222	1.08309750889803e-179	CAFs	PHLDA2
CD99	4.69497012958363e-184	0.564265278421626	0.941	0.82	1.08674473589472e-179	CAFs	CD99
TMEM158	2.67754596960147e-183	0.484178816529345	0.307	0.125	6.19771565583652e-179	CAFs	TMEM158
TBX2-AS1	1.6164660853866e-180	0.329971499669415	0.298	0.116	3.74163404784437e-176	CAFs	TBX2-AS1
LARP6	1.69305869881762e-180	0.340212386497646	0.514	0.273	3.91892297015315e-176	CAFs	LARP6
SH3PXD2A	3.10312061900293e-180	0.421289057945315	0.52	0.298	7.18279329680608e-176	CAFs	SH3PXD2A
HSBP1	4.5636181843055e-179	0.477534870472947	0.9	0.715	1.05634070112119e-174	CAFs	HSBP1
GLI3	2.12872196039896e-177	0.295480149710982	0.315	0.132	4.92735272173546e-173	CAFs	GLI3
H1F0	2.2710596314919e-177	0.43191149985768	0.624	0.368	5.25682172901429e-173	CAFs	H1F0
ARHGEF40	2.32142380471678e-177	0.317895301519222	0.348	0.156	5.37339968077792e-173	CAFs	ARHGEF40
CLIC4	2.45924253602973e-177	0.385587849674665	0.59	0.362	5.69240869814802e-173	CAFs	CLIC4
QPRT	2.46897854540768e-177	0.369992935872977	0.304	0.122	5.71494463905516e-173	CAFs	QPRT
NFIB	2.90042239925673e-177	0.293064117411287	0.288	0.11	6.71360772755954e-173	CAFs	NFIB
DST	1.52488919156258e-175	0.42086560107113	0.614	0.369	3.5296610117099e-171	CAFs	DST
CRYAB	3.55831956571648e-174	0.484037012061219	0.328	0.134	8.23644229876393e-170	CAFs	CRYAB
LOX	6.5050222035721e-174	0.355642189434584	0.501	0.252	1.50571748946083e-169	CAFs	LOX
TANC1	2.19286000849222e-173	0.269075146171546	0.308	0.128	5.07581306165695e-169	CAFs	TANC1
SIX1	2.9660042285301e-173	0.293797626701221	0.281	0.11	6.86540998777863e-169	CAFs	SIX1
TMEM59	7.68101394955006e-171	0.344272616543522	0.956	0.821	1.77792429890235e-166	CAFs	TMEM59
BAG2	1.96910496197346e-170	0.380828702831488	0.505	0.281	4.55788725547997e-166	CAFs	BAG2
SPRY1	2.31741020769771e-170	0.408800537234432	0.291	0.118	5.36410940775789e-166	CAFs	SPRY1
CHPF	3.10530709588057e-170	0.362008996275396	0.366	0.173	7.18785433483476e-166	CAFs	CHPF
FKBP14	4.39318893306204e-170	0.414571562762789	0.528	0.305	1.01689144233587e-165	CAFs	FKBP14
PLS3	2.74849873726907e-169	0.32492100920087	0.632	0.354	6.36195002715672e-165	CAFs	PLS3
KDELR2	9.09146123349913e-169	0.438372542519937	0.914	0.722	2.10440053171804e-164	CAFs	KDELR2
DPYSL3	3.07284823409585e-168	0.310844955211497	0.336	0.149	7.11272180746165e-164	CAFs	DPYSL3
HES1	4.70080189398039e-168	0.513535022509653	0.526	0.293	1.08809461439964e-163	CAFs	HES1
SCPEP1	5.75473812425081e-168	0.443884089738579	0.634	0.413	1.33204923362033e-163	CAFs	SCPEP1
NCKAP1	3.44252470036998e-167	0.286462133421056	0.378	0.18	7.96841192394639e-163	CAFs	NCKAP1
WASL	3.81465038412033e-167	0.329063458923717	0.433	0.23	8.82977124412332e-163	CAFs	WASL
NT5DC2	6.71965037113541e-167	0.455596420865882	0.511	0.301	1.55539747140671e-162	CAFs	NT5DC2
FKBP9	7.07316178904402e-167	0.371277625265711	0.409	0.212	1.63722475931002e-162	CAFs	FKBP9
PBX1	7.34761315969654e-167	0.354288498132127	0.46	0.233	1.70075201807496e-162	CAFs	PBX1
CRISPLD1	1.17660471491009e-166	0.34357801319963	0.329	0.145	2.72348693360238e-162	CAFs	CRISPLD1
P4HA2	1.66100289756547e-166	0.373003005809236	0.604	0.351	3.8447234069948e-162	CAFs	P4HA2
CDKN1C	3.16440044128225e-166	0.426500840116978	0.488	0.26	7.32463770143602e-162	CAFs	CDKN1C
SCARB2	4.78041589506037e-166	0.382849584070873	0.703	0.481	1.10652286722962e-161	CAFs	SCARB2
TUSC1	1.20442878351867e-165	0.320161355649822	0.422	0.215	2.78789130521065e-161	CAFs	TUSC1
TPST1	2.31665031881314e-165	0.36115525507467	0.503	0.266	5.36235049295678e-161	CAFs	TPST1
FGFR2	4.63826571821651e-164	0.332914269932977	0.278	0.112	1.07361936579558e-159	CAFs	FGFR2
ZFP36L1	1.47363209172694e-163	0.499122136444071	0.906	0.724	3.41101620272034e-159	CAFs	ZFP36L1
CTTN	3.14691516698054e-163	0.351345573864594	0.472	0.261	7.28416453700985e-159	CAFs	CTTN
CYBRD1	6.330307962183e-163	0.379489448474268	0.363	0.173	1.4652763840065e-158	CAFs	CYBRD1
BRK1	9.949866429752e-162	0.510058043366391	0.945	0.812	2.30309558249469e-157	CAFs	BRK1
PTK2	1.06442169382211e-161	0.364283408865706	0.429	0.226	2.46381689469004e-157	CAFs	PTK2
MYO6	1.06474882804673e-161	0.343870169568514	0.424	0.216	2.46457411227977e-157	CAFs	MYO6
RRAS	1.19451955873819e-161	0.454826048002579	0.521	0.317	2.76495442261128e-157	CAFs	RRAS
DNAJB4	3.79288177204743e-161	0.492233036438603	0.613	0.374	8.77938343775818e-157	CAFs	DNAJB4
HCG11	2.32379267606923e-160	0.273903469639251	0.312	0.134	5.37888290729746e-156	CAFs	HCG11
LRRFIP2	2.71371031455668e-160	0.340288269356726	0.679	0.436	6.28142526510434e-156	CAFs	LRRFIP2
TJP1	2.95415209368812e-160	0.276857381559376	0.424	0.213	6.83797585125989e-156	CAFs	TJP1
SEPT7	1.23546575866356e-159	0.423617486618663	0.927	0.803	2.85973259157855e-155	CAFs	SEPT7
HSPA1A	1.50064515565207e-159	0.599847241466187	0.974	0.813	3.47354334178785e-155	CAFs	HSPA1A
SEM1	4.09677072629972e-159	0.405690200384804	0.893	0.739	9.48279520016596e-155	CAFs	SEM1
NPW	6.11128920641292e-159	0.87627392327026	0.424	0.227	1.4145801126084e-154	CAFs	NPW
SORBS3	1.0058504502426e-158	0.33080008871319	0.399	0.203	2.32824203717655e-154	CAFs	SORBS3
NDUFA4L2	1.09804006507719e-158	1.29163928672943	0.285	0.12	2.54163333863418e-154	CAFs	NDUFA4L2
C1orf122	3.19620544479856e-157	0.392505936090805	0.751	0.548	7.39825674307523e-153	CAFs	C1orf122
P4HB	4.96538084429044e-157	0.409662597416493	0.928	0.747	1.14933670402791e-152	CAFs	P4HB
TNFRSF12A	6.92097225991287e-157	0.596876845920677	0.537	0.326	1.60199744900203e-152	CAFs	TNFRSF12A
BDH2	1.62184243540873e-156	0.309505130184825	0.444	0.24	3.75407868524059e-152	CAFs	BDH2
CDH15	8.46913975390244e-156	0.481106204713831	0.287	0.121	1.9603517788358e-151	CAFs	CDH15
TP53I3	1.18856882804276e-155	0.330221666513275	0.457	0.253	2.75118026627058e-151	CAFs	TP53I3
SLC25A37	1.54493778544835e-155	0.354599268407441	0.563	0.345	3.5760674919773e-151	CAFs	SLC25A37
TUBA1A	3.56184009226308e-155	0.522998118330929	0.865	0.664	8.24459126156135e-151	CAFs	TUBA1A
CMTM8	4.25028422955318e-154	0.285597880008593	0.359	0.166	9.83813290614674e-150	CAFs	CMTM8
SEC31A	4.77582620895074e-154	0.367359642827252	0.73	0.524	1.10546049258583e-149	CAFs	SEC31A
HPF1	7.64654544839944e-154	0.568809384467951	0.7	0.47	1.76994587494102e-149	CAFs	HPF1
KLF9	5.89124155737639e-153	0.463854065960365	0.421	0.231	1.36364568328591e-148	CAFs	KLF9
YIF1A	1.53293719762401e-151	0.448159245107669	0.693	0.497	3.54828973134029e-147	CAFs	YIF1A
LMAN1	1.98423573377509e-151	0.41720333465883	0.823	0.611	4.59291045296919e-147	CAFs	LMAN1
BSG	1.47493602712495e-149	0.395886403248948	0.901	0.701	3.41403442198612e-145	CAFs	BSG
RYK	2.516667319799e-149	0.33795989507761	0.49	0.285	5.82532984513874e-145	CAFs	RYK
LRRC15	1.44541802130005e-148	0.328741155405649	0.25	0.101	3.34570909390323e-144	CAFs	LRRC15
TWSG1	1.0332955420472e-147	0.324207546150908	0.408	0.219	2.39176919117666e-143	CAFs	TWSG1
LIFR	1.5153373137924e-147	0.338717126425807	0.317	0.145	3.50755128023526e-143	CAFs	LIFR
CDKN2A	1.55947224171958e-147	0.547863141514333	0.644	0.42	3.60971039790831e-143	CAFs	CDKN2A
F3	5.25819376105154e-147	0.258773180644086	0.255	0.103	1.2171141098706e-142	CAFs	F3
VKORC1	3.18030119688649e-146	0.462051855050529	0.819	0.624	7.36144318043317e-142	CAFs	VKORC1
TMEM263	1.46529126952737e-145	0.303507086760508	0.578	0.356	3.39170970157501e-141	CAFs	TMEM263
YES1	1.58585629674878e-145	0.252821260031824	0.397	0.198	3.67078157008439e-141	CAFs	YES1
PRAF2	1.73772206485645e-145	0.262367145271249	0.357	0.176	4.02230526352322e-141	CAFs	PRAF2
TGFBI	4.05114045121786e-145	0.455487283167636	0.772	0.507	9.37717480243397e-141	CAFs	TGFBI
EPHX1	1.81368877435886e-144	0.385611276962637	0.386	0.202	4.19814540600846e-140	CAFs	EPHX1
KRT10	2.47395064375035e-144	0.361840068425314	0.889	0.708	5.72645355508893e-140	CAFs	KRT10
MYLK	4.86049316858952e-144	0.485399508641853	0.345	0.168	1.12505835373342e-139	CAFs	MYLK
NME4	8.92205130649487e-144	0.390103764388563	0.673	0.454	2.06518721591437e-139	CAFs	NME4
NT5C3B	9.21697509421896e-144	0.32299597917341	0.53	0.322	2.13345322505886e-139	CAFs	NT5C3B
PPIB	1.00962206046563e-143	0.397024087686134	0.967	0.847	2.33697218335979e-139	CAFs	PPIB
FAM92A	1.20393776301828e-143	0.287597749332702	0.399	0.214	2.78675474005842e-139	CAFs	FAM92A
LMO7	3.71926006433166e-143	0.338649699574593	0.525	0.29	8.6089712709085e-139	CAFs	LMO7
CSNK1E	1.85849978139265e-142	0.32260804863199	0.563	0.36	4.30186944398957e-138	CAFs	CSNK1E
KDELR1	2.06648196478632e-141	0.373359324515102	0.853	0.634	4.78328580389089e-137	CAFs	KDELR1
PRDX6	6.26566819756116e-141	0.368756357655772	0.938	0.777	1.45031421768948e-136	CAFs	PRDX6
CREB5	9.49530636694885e-141	0.362210121794924	0.371	0.183	2.19787856475765e-136	CAFs	CREB5
ZNHIT1	1.60527335345832e-140	0.352974512429186	0.799	0.629	3.71572623124998e-136	CAFs	ZNHIT1
THBS1	2.92477716799294e-140	0.373148417373571	0.258	0.105	6.76998171075326e-136	CAFs	THBS1
NECTIN3	3.62575724487307e-140	0.270522287488303	0.312	0.146	8.39254029470769e-136	CAFs	NECTIN3
ACTG1	5.79571003064886e-140	0.352918600401139	0.998	0.974	1.34153300079429e-135	CAFs	ACTG1
DCTN2	7.45460571968159e-140	0.508408010392293	0.707	0.53	1.7255175859347e-135	CAFs	DCTN2
CDK2AP1	2.73365870518236e-139	0.309648599749504	0.495	0.297	6.32759980488561e-135	CAFs	CDK2AP1
NEXN	3.95222639519822e-139	0.283067883551719	0.321	0.151	9.14821843696531e-135	CAFs	NEXN
ARL1	1.73867648281213e-138	0.484663866176814	0.685	0.499	4.02451445476525e-134	CAFs	ARL1
RAB2A	4.22010033099981e-138	0.383687758649913	0.842	0.674	9.76826623616526e-134	CAFs	RAB2A
ARHGAP42	7.45930028822791e-138	0.256467924042481	0.301	0.137	1.72660423771611e-133	CAFs	ARHGAP42
ZNF704	1.46062324744332e-137	0.256829708130797	0.306	0.14	3.38090463085706e-133	CAFs	ZNF704
METRN	6.24298600029318e-137	0.361328144890939	0.534	0.334	1.44506396948786e-132	CAFs	METRN
HOXA10	9.93670810540061e-137	0.323364953805887	0.405	0.216	2.30004982515708e-132	CAFs	HOXA10
PTGR1	4.95386055851067e-136	0.326069097452745	0.532	0.336	1.14667010347847e-131	CAFs	PTGR1
CXCL14	8.09030385781678e-136	1.2896725570178	0.295	0.136	1.87266263396885e-131	CAFs	CXCL14
COLEC12	9.43817927149293e-136	0.459724623487371	0.54	0.332	2.18465535597247e-131	CAFs	COLEC12
RASSF8	2.00362996659322e-135	0.265034391512908	0.387	0.203	4.63780228367332e-131	CAFs	RASSF8
FZD3	9.42889180250354e-135	0.270538963180066	0.305	0.141	2.18250558552549e-130	CAFs	FZD3
SLC39A7	1.30813600062414e-134	0.319326610811674	0.623	0.411	3.02794240064471e-130	CAFs	SLC39A7
SEPT10	1.58681490722294e-134	0.261281501172243	0.349	0.175	3.67300046574894e-130	CAFs	SEPT10
ASAP1	1.68091166912946e-134	0.444184562500341	0.667	0.474	3.89080624053396e-130	CAFs	ASAP1
GOPC	4.74899001137585e-134	0.315722591132303	0.557	0.363	1.09924871793317e-129	CAFs	GOPC
ITGAV	6.26847263401531e-134	0.330873776481773	0.548	0.339	1.45096336059552e-129	CAFs	ITGAV
ZNF428	1.01752863435289e-133	0.311657571100293	0.702	0.497	2.35527352993664e-129	CAFs	ZNF428
MCAM	2.17553451560049e-133	0.873580456784305	0.265	0.12	5.03570974326045e-129	CAFs	MCAM
EPS8	3.66341777136256e-133	0.459333816516916	0.49	0.304	8.47971311537291e-129	CAFs	EPS8
GNAS	7.56183966992029e-133	0.296423995852413	0.994	0.941	1.75033902839645e-128	CAFs	GNAS
SGCD	3.05833653896546e-132	0.266358080995481	0.321	0.155	7.07913158674334e-128	CAFs	SGCD
SWI5	1.40517800539269e-131	0.278056815719992	0.527	0.33	3.25256552908245e-127	CAFs	SWI5
TCF7L2	1.60515881851425e-131	0.279747356438812	0.385	0.203	3.71546111721493e-127	CAFs	TCF7L2
HSPA1B	1.69694572004249e-130	0.48812690002122	0.875	0.655	3.92792025818236e-126	CAFs	HSPA1B
ARPC1A	3.23391985170124e-130	0.339467789286811	0.674	0.489	7.48555428073285e-126	CAFs	ARPC1A
ROCK2	5.10759517366574e-130	0.341545973228501	0.506	0.318	1.18225505484841e-125	CAFs	ROCK2
ATRAID	3.23043722805777e-129	0.340206912550492	0.807	0.626	7.47749305178531e-125	CAFs	ATRAID
REXO2	4.41855680929048e-129	0.360732255250016	0.637	0.448	1.02276334464647e-124	CAFs	REXO2
MGST3	9.79038953651317e-129	0.440813411066424	0.918	0.738	2.2661814660167e-124	CAFs	MGST3
AFAP1	1.59493210422085e-128	0.255656972773938	0.292	0.138	3.69178934164e-124	CAFs	AFAP1
PSD3	3.41718927288813e-128	0.293567476660665	0.389	0.208	7.90976800995416e-124	CAFs	PSD3
MLF1	7.11158610790412e-128	0.253172757525581	0.438	0.244	1.64611883639657e-123	CAFs	MLF1
FARP1	1.05742921646317e-127	0.305066923939978	0.463	0.275	2.44763140734731e-123	CAFs	FARP1
CTDSPL	1.76816192550055e-127	0.312126597302591	0.393	0.216	4.09276440895613e-123	CAFs	CTDSPL
RCN2	3.29403129837609e-127	0.273302722831422	0.766	0.526	7.62469424635112e-123	CAFs	RCN2
UBE2E2	3.88324333531109e-127	0.280183807060609	0.381	0.203	8.98854334824458e-123	CAFs	UBE2E2
LRRC17	9.09259028766454e-127	0.338479047508975	0.319	0.155	2.10466187388571e-122	CAFs	LRRC17
MATN2	1.28067674446668e-126	0.302162880169264	0.336	0.162	2.96438246041703e-122	CAFs	MATN2
DAD1	3.62499023975029e-126	0.398596590039476	0.926	0.791	8.39076490794999e-122	CAFs	DAD1
FLYWCH2	6.57807120570202e-126	0.312557549154806	0.524	0.338	1.52262614198385e-121	CAFs	FLYWCH2
USP46	1.2524344207388e-125	0.354861837977751	0.457	0.268	2.8990099536841e-121	CAFs	USP46
HDDC2	2.18603792037863e-125	0.306565947955719	0.615	0.421	5.06002197430041e-121	CAFs	HDDC2
LRP12	4.07991806236978e-125	0.377302770348632	0.463	0.27	9.44378633896733e-121	CAFs	LRP12
SSR2	6.82873165635472e-125	0.290555688247167	0.96	0.818	1.58064651649643e-120	CAFs	SSR2
STEAP1	9.01191562855649e-125	0.358170404646481	0.304	0.148	2.08598811054197e-120	CAFs	STEAP1
PIGC	1.33842463831609e-124	0.336173053011302	0.523	0.328	3.09805151031025e-120	CAFs	PIGC
YIPF3	2.2059296340579e-124	0.335156738467228	0.73	0.534	5.10606532395382e-120	CAFs	YIPF3
ERGIC3	2.53547747923864e-124	0.288508758101833	0.76	0.546	5.86886972119369e-120	CAFs	ERGIC3
GMDS	3.54724249782244e-124	0.410713549804912	0.394	0.222	8.2108022097096e-120	CAFs	GMDS
TAGLN2	3.67267713617158e-124	0.493373949258338	0.913	0.794	8.50114576709636e-120	CAFs	TAGLN2
SNAI1	9.58524466618586e-124	0.322507625446857	0.335	0.169	2.21869658288204e-119	CAFs	SNAI1
PRKAB2	1.71170708201995e-123	0.262849351481861	0.358	0.189	3.96208838275157e-119	CAFs	PRKAB2
SYNGR1	2.68836808182552e-123	0.342548556635847	0.443	0.251	6.22276559900154e-119	CAFs	SYNGR1
PLOD1	2.94666225449024e-123	0.350803376901359	0.546	0.361	6.82063912046856e-119	CAFs	PLOD1
IFT43	1.88898974720912e-122	0.262679890127873	0.434	0.254	4.37244456786496e-118	CAFs	IFT43
GEM	3.33512827714402e-122	0.570622818343192	0.386	0.213	7.71982142310527e-118	CAFs	GEM
RTL8A	3.52521069121931e-122	0.269804028219302	0.496	0.308	8.15980518696535e-118	CAFs	RTL8A
CHD9	9.33119747654006e-122	0.320655849868239	0.665	0.473	2.15989227989473e-117	CAFs	CHD9
PDGFC	2.13936215576857e-121	0.52217308864042	0.549	0.343	4.9519815819575e-117	CAFs	PDGFC
IBSP	2.65544652144207e-121	0.351082731736062	0.688	0.461	6.14656206318195e-117	CAFs	IBSP
FAM3C	3.01604097402804e-121	0.325636296447106	0.563	0.381	6.9812300425827e-117	CAFs	FAM3C
RAB13	3.35354063905671e-121	0.316328900506451	0.844	0.61	7.76244051722457e-117	CAFs	RAB13
SELENOW	5.14432819359252e-121	0.366830814890012	0.877	0.689	1.19075764697086e-116	CAFs	SELENOW
BCAP29	8.03343164998955e-121	0.295748571578451	0.566	0.382	1.85949842402308e-116	CAFs	BCAP29
LY6E	8.60283617740143e-120	0.33375628316089	0.919	0.716	1.99129848998311e-115	CAFs	LY6E
RAI14	1.08287530286395e-119	0.306929310925632	0.393	0.216	2.50653146353919e-115	CAFs	RAI14
OS9	8.42880987651787e-119	0.529484613682776	0.769	0.605	1.95101662211759e-114	CAFs	OS9
TIMP2	1.31028480989211e-118	0.29658967635373	0.884	0.654	3.03291624945728e-114	CAFs	TIMP2
C5orf15	1.60986033538396e-118	0.306106078512153	0.53	0.347	3.72634371831325e-114	CAFs	C5orf15
MFAP3L	2.12764066069195e-118	0.421006899917858	0.299	0.147	4.92484983730366e-114	CAFs	MFAP3L
IL6ST	3.46183227482331e-117	0.327387361097183	0.5	0.317	8.0131031665335e-113	CAFs	IL6ST
RAB31	4.43723899545256e-117	0.626656753719832	0.67	0.5	1.02708771027741e-112	CAFs	RAB31
PLAGL1	2.86359720881921e-116	0.306581934907261	0.347	0.183	6.62836845925382e-112	CAFs	PLAGL1
WLS	3.81619413849313e-116	0.275639578273209	0.544	0.338	8.83334457237004e-112	CAFs	WLS
SRGAP3	3.98427921969071e-116	0.378116711422254	0.35	0.186	9.22241110981808e-112	CAFs	SRGAP3
IFI27L2	4.66956541438442e-116	0.305963335973448	0.673	0.478	1.08086430646756e-111	CAFs	IFI27L2
COPB2	2.64505514076933e-115	0.310416614573143	0.7	0.521	6.12250913433877e-111	CAFs	COPB2
STK3	4.55409493772308e-115	0.312617844751394	0.448	0.269	1.05413635523476e-110	CAFs	STK3
REEP3	7.47257441364061e-115	0.330910319593042	0.559	0.384	1.72967679952539e-110	CAFs	REEP3
FBXO32	1.00069353775817e-114	0.325817421188312	0.404	0.227	2.31630533184884e-110	CAFs	FBXO32
IER5L	9.27715943562706e-114	0.367357594291013	0.683	0.483	2.1473840945646e-109	CAFs	IER5L
CTNNB1	1.08101838162246e-113	0.39480581781164	0.774	0.603	2.50223324794151e-109	CAFs	CTNNB1
XIST	1.18069150022086e-113	0.543336589635466	0.289	0.139	2.73294661556122e-109	CAFs	XIST
WIPI1	5.02147762890681e-113	0.253035692925838	0.356	0.194	1.16232142676306e-108	CAFs	WIPI1
PPP3CA	8.19048323199911e-113	0.336114608951693	0.605	0.421	1.89585115371083e-108	CAFs	PPP3CA
SMTN	9.07679905737371e-113	0.293687199955998	0.268	0.129	2.10100667781029e-108	CAFs	SMTN
VPS25	1.14344826524393e-112	0.309811239197609	0.596	0.417	2.64673969956013e-108	CAFs	VPS25
SATB2	1.96748366633017e-112	0.261936534010511	0.465	0.266	4.55413444245444e-108	CAFs	SATB2
FXYD1	2.46125514370573e-112	0.336054598207599	0.398	0.223	5.69706728113565e-108	CAFs	FXYD1
SMIM14	1.0549952592842e-110	0.271161735736953	0.477	0.298	2.44199752666514e-106	CAFs	SMIM14
UGDH	1.49605867671236e-110	0.280060823878306	0.401	0.236	3.46292701898609e-106	CAFs	UGDH
CAMTA1	3.45843535866712e-110	0.285969762808941	0.758	0.585	8.00524032470679e-106	CAFs	CAMTA1
NBDY	9.99720097811395e-110	0.263467126651349	0.695	0.504	2.31405211040404e-105	CAFs	NBDY
DYNC1LI2	1.37566763062468e-109	0.279033129257656	0.604	0.422	3.18425786460694e-105	CAFs	DYNC1LI2
ARL3	1.93001112045266e-109	0.281888221960582	0.564	0.383	4.46739674051177e-105	CAFs	ARL3
NAV1	2.92927416353402e-109	0.309758306113849	0.385	0.224	6.7803909063322e-105	CAFs	NAV1
TCEAL4	3.30153302106026e-109	0.295881720280269	0.612	0.43	7.64205848384818e-105	CAFs	TCEAL4
GOLIM4	5.70704417222173e-109	0.35718781153361	0.64	0.459	1.32100951454416e-104	CAFs	GOLIM4
VMP1	6.47302470376345e-109	0.353559884044338	0.769	0.608	1.49831102818012e-104	CAFs	VMP1
MAFB	7.0914051905719e-109	0.490076975993749	0.669	0.485	1.64144755946168e-104	CAFs	MAFB
TMEM106B	8.50068555905634e-109	0.282269958159833	0.555	0.377	1.96765368635477e-104	CAFs	TMEM106B
DDOST	1.40403332887957e-108	0.320807915645061	0.803	0.612	3.24991594635755e-104	CAFs	DDOST
TAX1BP3	2.84335222946558e-108	0.28419684295965	0.448	0.279	6.58150740554398e-104	CAFs	TAX1BP3
LAMP1	5.0502816312899e-108	0.287788131614051	0.795	0.585	1.16898868919467e-103	CAFs	LAMP1
MTCH1	5.24290746772469e-108	0.342892834887573	0.775	0.619	1.21357579155423e-103	CAFs	MTCH1
ACTR10	6.23914899493133e-108	0.286244872478341	0.619	0.446	1.44417581785676e-103	CAFs	ACTR10
GLT8D1	7.49295366487236e-108	0.269691146759049	0.481	0.308	1.73439398480801e-103	CAFs	GLT8D1
CTNNAL1	8.91628739128332e-108	0.251380190828377	0.464	0.28	2.06385304246035e-103	CAFs	CTNNAL1
MPP6	1.63002436037877e-107	0.257948662667457	0.283	0.14	3.77301738696874e-103	CAFs	MPP6
MPG	9.69879725147686e-107	0.315587712833949	0.631	0.461	2.24498059979935e-102	CAFs	MPG
SMIM10	4.1733423867051e-106	0.268917790988327	0.348	0.191	9.6600356225063e-102	CAFs	SMIM10
TTC3	5.10331544083299e-106	0.361618877145952	0.766	0.615	1.18126442508961e-101	CAFs	TTC3
CDC42BPA	9.22439155812685e-106	0.254200716855269	0.345	0.189	2.13516991395962e-101	CAFs	CDC42BPA
TCEAL8	1.41999843444262e-105	0.296169479992543	0.585	0.415	3.28687037620434e-101	CAFs	TCEAL8
AKAP12	1.15019873054627e-104	0.317778779573133	0.334	0.174	2.66236500159546e-100	CAFs	AKAP12
NFIC	3.48828519060441e-104	0.316491959961276	0.606	0.429	8.07433373069202e-100	CAFs	NFIC
SETD5	3.63616267328085e-104	0.303793788270249	0.56	0.379	8.41662573984318e-100	CAFs	SETD5
SRP72	4.33192889361053e-104	0.518848821199787	0.827	0.644	1.00271158100403e-99	CAFs	SRP72
PHLDA3	5.70780445877903e-104	0.25352899643685	0.262	0.129	1.32118549807358e-99	CAFs	PHLDA3
RNF7	9.81872708240075e-104	0.286724986972905	0.876	0.716	2.2727407577633e-99	CAFs	RNF7
RSU1	1.42965723608529e-103	0.303561227802685	0.521	0.355	3.30922760436663e-99	CAFs	RSU1
LTBR	2.36220728106725e-103	0.293331690889374	0.469	0.304	5.46780119348637e-99	CAFs	LTBR
MAN1B1	4.21446393551477e-103	0.264244236029054	0.482	0.315	9.75521967153604e-99	CAFs	MAN1B1
PRKAR1A	4.84417207228722e-103	0.313781793539891	0.723	0.567	1.12128050957232e-98	CAFs	PRKAR1A
CRTAP	9.62559735829626e-103	0.295081696566755	0.654	0.478	2.22803702052483e-98	CAFs	CRTAP
IGF2BP2	1.21203409786292e-102	0.280616028744781	0.337	0.184	2.80549532632329e-98	CAFs	IGF2BP2
ESD	1.28476240255328e-102	0.313326552220909	0.727	0.546	2.97383953319007e-98	CAFs	ESD
POLR2F	1.72614265609424e-102	0.281638836199734	0.781	0.592	3.99550240606134e-98	CAFs	POLR2F
MCRIP1	5.65828904397992e-102	0.262613460746683	0.733	0.555	1.30972416501003e-97	CAFs	MCRIP1
FAAP20	5.83384507625709e-102	0.256046490734368	0.726	0.549	1.35036011980123e-97	CAFs	FAAP20
CYTL1	7.17869178245035e-102	0.404037678209404	0.26	0.125	1.66165178688378e-97	CAFs	CYTL1
BOD1	1.28766227548016e-101	0.256389276213581	0.514	0.337	2.98055186905393e-97	CAFs	BOD1
MAN1A2	1.33905924734022e-101	0.265730355770144	0.589	0.403	3.09952043981841e-97	CAFs	MAN1A2
TMEM50A	2.91802550585468e-101	0.282559621876339	0.886	0.771	6.75435363840184e-97	CAFs	TMEM50A
FAM20C	5.8932877123568e-101	0.456555211846772	0.517	0.356	1.36411930677923e-96	CAFs	FAM20C
ARF5	7.51384882166212e-101	0.253764060783702	0.62	0.452	1.73923058675013e-96	CAFs	ARF5
EBPL	3.09683171593026e-100	0.31276190130576	0.633	0.45	7.16823637286378e-96	CAFs	EBPL
C1orf123	5.65262137514421e-100	0.253519865310091	0.579	0.407	1.30841226970463e-95	CAFs	C1orf123
ALDH2	7.89188015068725e-100	0.297814975461913	0.508	0.334	1.82673349847958e-95	CAFs	ALDH2
RRAGA	1.90737920276341e-99	0.253489571178901	0.581	0.412	4.41501064063647e-95	CAFs	RRAGA
ANKRD28	2.09850157765157e-99	0.339579234991334	0.479	0.307	4.85740160179009e-95	CAFs	ANKRD28
TFG	3.27267045512846e-99	0.271999919705102	0.683	0.504	7.57525030248586e-95	CAFs	TFG
PLK2	3.29930974441194e-99	0.258180624401271	0.358	0.196	7.63691226539031e-95	CAFs	PLK2
IKBIP	4.40191672290173e-99	0.33125124821075	0.56	0.396	1.01891166385006e-94	CAFs	IKBIP
EPB41L2	5.94498555879977e-99	0.34172983038785	0.531	0.364	1.37608580729538e-94	CAFs	EPB41L2
PHF20L1	9.64657312004837e-99	0.303174220211559	0.724	0.54	2.2328922800976e-94	CAFs	PHF20L1
CDK4	1.84522102537287e-98	0.434101886250907	0.677	0.512	4.27113310743058e-94	CAFs	CDK4
MGLL	3.00298831096062e-98	0.263267752064939	0.326	0.175	6.95101704338055e-94	CAFs	MGLL
TWISTNB	3.12724142383174e-98	0.29053283423383	0.623	0.458	7.23862572374333e-94	CAFs	TWISTNB
GLG1	5.56609043290372e-98	0.259940850445058	0.642	0.46	1.28838295250422e-93	CAFs	GLG1
PXDC1	9.44395155142024e-98	0.252895938438383	0.502	0.322	2.18599146560724e-93	CAFs	PXDC1
PLRG1	1.00852200621499e-97	0.375649520069743	0.602	0.419	2.33442588778583e-93	CAFs	PLRG1
CSPG4	1.33527007848924e-97	0.362204432242466	0.315	0.176	3.09074965067904e-93	CAFs	CSPG4
TRIP6	2.09223459159673e-97	0.289358966723731	0.499	0.337	4.84289540916894e-93	CAFs	TRIP6
MAP4	1.53718210530024e-96	0.261609362398322	0.597	0.424	3.55811541913847e-92	CAFs	MAP4
TMEM9	2.73208688008548e-96	0.267159704676475	0.488	0.318	6.32396150133386e-92	CAFs	TMEM9
SARS	5.56673294386696e-95	0.250380404687475	0.625	0.455	1.28853167451689e-90	CAFs	SARS
SEC13	9.50690697058903e-95	0.268316893175077	0.68	0.5	2.20056375648224e-90	CAFs	SEC13
RHOB	2.02752440780459e-94	0.345343755307411	0.727	0.541	4.69311074674529e-90	CAFs	RHOB
HSPA5	2.68126205839796e-94	0.526102465474489	0.938	0.781	6.20631728657375e-90	CAFs	HSPA5
NEK1	3.16782040875497e-94	0.338345136347867	0.373	0.218	7.33255390014512e-90	CAFs	NEK1
MRPS14	5.94048536959931e-94	0.404384521126176	0.621	0.446	1.37504414850115e-89	CAFs	MRPS14
ARFIP1	6.39498823344323e-94	0.299198878185751	0.465	0.298	1.4802479263951e-89	CAFs	ARFIP1
SRD5A3	7.03969273889116e-94	0.307009989215709	0.522	0.347	1.62947767827114e-89	CAFs	SRD5A3
SELENOF	6.57258377693237e-93	0.261901634516995	0.836	0.676	1.52135596684654e-88	CAFs	SELENOF
TMEM230	1.12550626076612e-92	0.265360849802291	0.8	0.639	2.60520934179534e-88	CAFs	TMEM230
NUCKS1	1.33253474719943e-92	0.25592810564112	0.918	0.726	3.08441817934253e-88	CAFs	NUCKS1
MRPS21	1.87062975910902e-92	0.289336589337777	0.839	0.667	4.32994670340964e-88	CAFs	MRPS21
ABI2	2.0348264954927e-92	0.268112390273586	0.496	0.331	4.71001288911696e-88	CAFs	ABI2
OAT	3.56300579183159e-92	0.284953006779376	0.457	0.302	8.24728950635258e-88	CAFs	OAT
GLO1	1.1172812669633e-91	0.376370384034725	0.683	0.512	2.58617094863994e-87	CAFs	GLO1
GOLGA4	1.32414318323539e-91	0.393357746872179	0.805	0.641	3.06499422623497e-87	CAFs	GOLGA4
MORF4L2	2.83310349599635e-91	0.263699952296777	0.739	0.568	6.55778466218275e-87	CAFs	MORF4L2
GCSH	3.63311316292205e-91	0.260650170175035	0.549	0.382	8.40956703821568e-87	CAFs	GCSH
MIR4435-2HG	5.94697360570776e-91	0.40963870423507	0.414	0.265	1.37654598051318e-86	CAFs	MIR4435-2HG
SH3PXD2B	1.54174472213003e-90	0.271675436894004	0.396	0.248	3.56867650831437e-86	CAFs	SH3PXD2B
CEBPD	1.90034470050722e-90	0.351763693816557	0.694	0.489	4.39872787826407e-86	CAFs	CEBPD
TNS3	9.0636831693843e-90	0.314264376735706	0.399	0.255	2.09797074321738e-85	CAFs	TNS3
TMED10	2.35595405612505e-89	0.299223507521034	0.842	0.664	5.45332685371265e-85	CAFs	TMED10
PHC2	7.74653202204244e-89	0.294067009782229	0.536	0.382	1.79308976714216e-84	CAFs	PHC2
MAP1LC3A	1.66071959619419e-88	0.257771994790839	0.515	0.342	3.8440676493107e-84	CAFs	MAP1LC3A
HSPA2	6.18712186526867e-88	0.277457577358776	0.448	0.27	1.43213309815374e-83	CAFs	HSPA2
SDF4	2.94371625440849e-87	0.259886307468009	0.724	0.555	6.81382001407934e-83	CAFs	SDF4
PHF14	4.10629588956843e-87	0.293278330365276	0.633	0.465	9.50484309558405e-83	CAFs	PHF14
LPL	4.11275461366257e-87	0.456970266192433	0.261	0.135	9.51979310424475e-83	CAFs	LPL
GPRC5C	1.63301287156128e-86	0.345886172503712	0.299	0.167	3.77993489380289e-82	CAFs	GPRC5C
MGST1	2.63430305521176e-86	0.282742449885693	0.36	0.211	6.09762128189867e-82	CAFs	MGST1
PEBP1	2.91232074114629e-86	0.275476079190694	0.865	0.707	6.74114881953131e-82	CAFs	PEBP1
TENT5A	9.93161378712647e-86	0.341470830750689	0.567	0.395	2.29887064330616e-81	CAFs	TENT5A
TSPAN31	3.68399575377138e-85	0.502918684697729	0.388	0.247	8.52734497125461e-81	CAFs	TSPAN31
NUCB1	1.2982743663841e-84	0.270238346667034	0.72	0.56	3.00511567586927e-80	CAFs	NUCB1
AIG1	1.70710494313208e-84	0.278918828595575	0.496	0.34	3.95143581186784e-80	CAFs	AIG1
LAMP2	4.2310945209142e-84	0.261258102301008	0.656	0.504	9.7937144875601e-80	CAFs	LAMP2
EEA1	3.18336615107283e-83	0.264794249098165	0.492	0.339	7.36853762988828e-79	CAFs	EEA1
KRTCAP2	3.38596322795564e-83	0.287154658853117	0.697	0.547	7.83748908374893e-79	CAFs	KRTCAP2
PDIA6	6.61462640404911e-83	0.288881010826373	0.906	0.738	1.53108757374525e-78	CAFs	PDIA6
LGALS3	8.29358937077453e-82	0.250346615726857	0.838	0.665	1.91971713165318e-77	CAFs	LGALS3
RBP4	3.12953184547602e-81	0.305065247639414	0.378	0.213	7.24392736272334e-77	CAFs	RBP4
RPS3A	8.0013462020195e-81	0.590761537184107	0.999	0.998	1.85207160538145e-76	CAFs	RPS3A
GOLM1	8.67126187832313e-81	0.278427179643379	0.482	0.328	2.00713698697545e-76	CAFs	GOLM1
SMARCB1	2.37376809156281e-80	0.258930710984753	0.57	0.418	5.49456100154043e-76	CAFs	SMARCB1
CTDSP2	4.63179764272128e-80	0.343235278801412	0.525	0.385	1.0721222003607e-75	CAFs	CTDSP2
ZNF503	6.79545320783371e-79	0.26830573909359	0.377	0.234	1.57294355401727e-74	CAFs	ZNF503
ZNF580	7.25157057415859e-79	0.250326320735333	0.443	0.296	1.67852104080049e-74	CAFs	ZNF580
C3orf58	9.33834548094048e-79	0.267844937234817	0.416	0.269	2.16154682847329e-74	CAFs	C3orf58
SESN3	1.16180674371707e-78	0.416849267853484	0.484	0.336	2.68923406968189e-74	CAFs	SESN3
LPP	1.25188017408212e-78	0.298777379767464	0.536	0.39	2.89772703894789e-74	CAFs	LPP
FIP1L1	8.63640887954954e-78	0.311389112129606	0.615	0.455	1.99906956334933e-73	CAFs	FIP1L1
SERPINI1	8.71264344014547e-78	0.359723857073504	0.267	0.145	2.01671557709047e-73	CAFs	SERPINI1
EPM2AIP1	1.03996712547333e-77	0.32393812806141	0.451	0.296	2.40721190533311e-73	CAFs	EPM2AIP1
SPP1	1.12646422012919e-77	0.749751020663743	0.813	0.625	2.60742673033304e-73	CAFs	SPP1
BMP2	1.75659537930886e-77	0.261639690943169	0.351	0.206	4.06599132448621e-73	CAFs	BMP2
IFI27	2.98225046317178e-77	0.522514248965493	0.487	0.326	6.90301514710371e-73	CAFs	IFI27
PCOLCE2	4.33939072379921e-77	0.291463166330661	0.437	0.276	1.0044387708378e-72	CAFs	PCOLCE2
CRABP2	9.665175908496e-77	0.329354755536121	0.261	0.14	2.23719826753957e-72	CAFs	CRABP2
RTL8C	1.08369312200086e-76	0.253776079201443	0.492	0.347	2.5084244694954e-72	CAFs	RTL8C
ZHX1	1.26030665510358e-75	0.271780762658014	0.436	0.294	2.91723181456826e-71	CAFs	ZHX1
SSR3	2.88970312743565e-75	0.268498048405213	0.888	0.719	6.68879582907529e-71	CAFs	SSR3
PAICS	3.42380378697149e-75	0.348513676650601	0.647	0.478	7.92507862570291e-71	CAFs	PAICS
ANXA5	3.71057102227892e-75	0.311435342161638	0.951	0.824	8.58885874526901e-71	CAFs	ANXA5
GSN	9.82719018843123e-75	0.342604061617778	0.896	0.661	2.27469971291618e-70	CAFs	GSN
TRPS1	1.46871170805854e-74	0.259481827184751	0.607	0.441	3.39962699064311e-70	CAFs	TRPS1
TUBB2A	1.78095671632341e-74	0.428778267680212	0.524	0.366	4.1223805112738e-70	CAFs	TUBB2A
TUBB2B	1.37032328621368e-73	0.307474459474772	0.343	0.2	3.17188731059881e-69	CAFs	TUBB2B
ECM1	2.53502708474381e-73	0.377272495436026	0.281	0.164	5.86782719305649e-69	CAFs	ECM1
APEX1	2.69290962081583e-72	0.253476159226911	0.776	0.606	6.23327789930241e-68	CAFs	APEX1
POLR2B	2.39000738545161e-71	0.392871072888899	0.586	0.438	5.53215009510484e-67	CAFs	POLR2B
ST13	8.83480458845882e-71	0.27370245361503	0.893	0.73	2.04499221809056e-66	CAFs	ST13
CXXC5	1.58235668871776e-70	0.26870681080286	0.476	0.335	3.66268102737499e-66	CAFs	CXXC5
PPID	6.74935696110967e-70	0.309275594074341	0.622	0.466	1.56227365578805e-65	CAFs	PPID
AASDH	1.33693060834603e-69	0.287418782680202	0.358	0.227	3.09459327913856e-65	CAFs	AASDH
NOA1	1.86896902001237e-69	0.273348221575366	0.422	0.283	4.32610259062264e-65	CAFs	NOA1
ASPH	2.71821543488482e-69	0.301965288759042	0.646	0.504	6.2918532671279e-65	CAFs	ASPH
CLOCK	2.94460410536607e-69	0.279379098683887	0.431	0.293	6.81587512269084e-65	CAFs	CLOCK
SLC44A1	5.06974630758368e-69	0.25582925255843	0.441	0.305	1.1734941778164e-64	CAFs	SLC44A1
FBXW7	7.88278805621157e-69	0.336370021552224	0.455	0.313	1.82462895137129e-64	CAFs	FBXW7
AADAT	1.74118839362983e-68	0.271754852548547	0.269	0.152	4.03032877473496e-64	CAFs	AADAT
AP2M1	1.96146272522811e-68	0.251806369451551	0.848	0.709	4.5401977700855e-64	CAFs	AP2M1
LRPAP1	3.85076099009226e-68	0.26790478558271	0.812	0.644	8.91335646376656e-64	CAFs	LRPAP1
RGS16	3.9074236003153e-68	0.384595652799334	0.323	0.193	9.04451340764983e-64	CAFs	RGS16
PDLIM5	1.03645298409157e-67	0.264380920003555	0.51	0.371	2.39907772227675e-63	CAFs	PDLIM5
ANKH	1.13926631705655e-66	0.412441596137745	0.567	0.405	2.6370597440908e-62	CAFs	ANKH
CLCN3	4.60149012267021e-66	0.349831542867441	0.473	0.339	1.06510691869447e-61	CAFs	CLCN3
PPAT	2.11370094054592e-64	0.346231764548899	0.421	0.287	4.89258356708163e-60	CAFs	PPAT
LY6K	7.54789110763224e-64	0.580105334860117	0.413	0.284	1.74711035468363e-59	CAFs	LY6K
PGM2L1	5.95026826282957e-63	0.257712183150131	0.313	0.193	1.37730859479716e-58	CAFs	PGM2L1
FAT3	6.98007400317554e-63	0.344154010618798	0.352	0.226	1.61567772951504e-58	CAFs	FAT3
VAPA	2.69264786776653e-61	0.408236797428104	0.837	0.721	6.2326720195192e-57	CAFs	VAPA
LRP1	1.58510320764728e-60	0.307189814394782	0.562	0.428	3.66903839474117e-56	CAFs	LRP1
HSP90B1	7.25772350036401e-59	0.256256902350825	0.947	0.793	1.67994525862926e-54	CAFs	HSP90B1
DDIT3	2.24004728914378e-56	0.365416199548083	0.55	0.423	5.18503746018112e-52	CAFs	DDIT3
HIST1H2AC	2.64397648988829e-55	0.298663366705476	0.455	0.328	6.12001238114443e-51	CAFs	HIST1H2AC
GALNT1	7.32953121362563e-55	0.337386485968981	0.594	0.471	1.69656659001793e-50	CAFs	GALNT1
IGF1R	2.74947482482691e-50	0.296745831304762	0.344	0.227	6.36420937702685e-46	CAFs	IGF1R
SERTAD1	1.9314992787632e-45	0.263738753344818	0.663	0.547	4.47084138055319e-41	CAFs	SERTAD1
MTDH	1.11562170184254e-44	0.260105681504655	0.924	0.789	2.58232955325493e-40	CAFs	MTDH
ATF3	1.02500286116125e-43	0.332153790132538	0.626	0.491	2.37257412272994e-39	CAFs	ATF3
NR4A1	1.08236095767597e-38	0.306187217490476	0.666	0.558	2.50534090873256e-34	CAFs	NR4A1
FILIP1L	2.77195529859313e-37	0.418397536485837	0.413	0.315	6.41624492965351e-33	CAFs	FILIP1L
MMP9	1.45761066856391e-36	0.621364524849283	0.659	0.489	3.37393141452489e-32	CAFs	MMP9
SLC29A1	1.61324039001629e-35	0.49811961311013	0.375	0.298	3.73416753077072e-31	CAFs	SLC29A1
FNIP2	1.90605717700577e-31	0.290208033503961	0.476	0.384	4.41195054761525e-27	CAFs	FNIP2
RPL30	1.10164556395886e-28	0.350861387234755	1	0.997	2.54997898689557e-24	CAFs	RPL30
RPL32	3.18455903569753e-27	0.272557843260978	0.999	0.998	7.37129879992907e-23	CAFs	RPL32
CSRP1	5.36031213991566e-27	0.339382735470421	0.415	0.343	1.24075145102628e-22	CAFs	CSRP1
HSPA6	3.57354144042652e-20	0.34780769120517	0.403	0.322	8.27167637215527e-16	CAFs	HSPA6
CACYBP	5.13580343029096e-19	0.311319912023885	0.822	0.714	1.18878442000945e-14	CAFs	CACYBP
ATP1B1	1.16784392133739e-12	0.254721908765767	0.507	0.45	2.70320832471965e-08	CAFs	ATP1B1
NRAS	5.20729180896814e-12	0.378690615480761	0.389	0.342	1.20533183502186e-07	CAFs	NRAS
S100A6	4.43433205384939e-11	0.374657862262901	0.936	0.895	1.02641484050452e-06	CAFs	S100A6
CSDE1	0.000106555416172166	0.403168839363481	0.817	0.746	1	CAFs	CSDE1
MKI67	0	1.9363422317363	0.891	0.134	0	Myeloid cells 2	MKI67
HMGB2	0	1.93197928432628	0.965	0.475	0	Myeloid cells 2	HMGB2
HIST1H4C	0	1.88763138140445	0.877	0.401	0	Myeloid cells 2	HIST1H4C
TOP2A	0	1.63280602655942	0.855	0.172	0	Myeloid cells 2	TOP2A
PCLAF	0	1.5441919642538	0.903	0.237	0	Myeloid cells 2	PCLAF
RRM2	0	1.51683005778565	0.776	0.105	0	Myeloid cells 2	RRM2
CENPF	0	1.50200714431045	0.849	0.201	0	Myeloid cells 2	CENPF
PTTG1	0	1.49801804884745	0.895	0.342	0	Myeloid cells 2	PTTG1
TUBA1B	0	1.42207148263678	0.999	0.833	0	Myeloid cells 2	TUBA1B
TYMS	0	1.41662803704895	0.899	0.259	0	Myeloid cells 2	TYMS
CDK1	0	1.38190780524022	0.791	0.159	0	Myeloid cells 2	CDK1
CTSZ	0	1.3546010540155	0.906	0.617	0	Myeloid cells 2	CTSZ
NUSAP1	0	1.31568227678734	0.862	0.169	0	Myeloid cells 2	NUSAP1
SMC4	0	1.28507080079234	0.921	0.353	0	Myeloid cells 2	SMC4
HMGN2	0	1.27107259644306	0.991	0.767	0	Myeloid cells 2	HMGN2
ASPM	0	1.2556823494847	0.726	0.122	0	Myeloid cells 2	ASPM
DUT	0	1.21676374847596	0.925	0.573	0	Myeloid cells 2	DUT
PCNA	0	1.21400774739232	0.834	0.361	0	Myeloid cells 2	PCNA
H2AFZ	0	1.1711094869855	0.999	0.871	0	Myeloid cells 2	H2AFZ
STMN1	0	1.16796589755029	0.99	0.631	0	Myeloid cells 2	STMN1
UBE2C	0	1.15767426254639	0.786	0.191	0	Myeloid cells 2	UBE2C
ANPEP	0	1.14988637004699	0.578	0.196	0	Myeloid cells 2	ANPEP
HMMR	0	1.13296031583717	0.708	0.107	0	Myeloid cells 2	HMMR
TUBB	0	1.12978819065743	0.993	0.74	0	Myeloid cells 2	TUBB
TK1	0	1.12404115585159	0.817	0.158	0	Myeloid cells 2	TK1
HMGB1	0	1.1149214002371	0.998	0.933	0	Myeloid cells 2	HMGB1
TUBA1C	0	1.11292431068551	0.941	0.641	0	Myeloid cells 2	TUBA1C
CENPM	0	1.10877094515501	0.825	0.158	0	Myeloid cells 2	CENPM
VAMP8	0	1.08500319491763	0.955	0.422	0	Myeloid cells 2	VAMP8
DEK	0	1.04875305249855	0.961	0.688	0	Myeloid cells 2	DEK
CDKN3	0	1.04328143123784	0.827	0.184	0	Myeloid cells 2	CDKN3
FABP5	0	1.03701910180325	0.936	0.62	0	Myeloid cells 2	FABP5
SMC2	0	1.02881736208958	0.875	0.278	0	Myeloid cells 2	SMC2
TMPO	0	1.00929718596114	0.898	0.359	0	Myeloid cells 2	TMPO
HMGA1	0	1.00825889471898	0.841	0.442	0	Myeloid cells 2	HMGA1
CENPE	0	1.00781514193279	0.653	0.121	0	Myeloid cells 2	CENPE
ZWINT	0	1.00421255252658	0.796	0.157	0	Myeloid cells 2	ZWINT
CKS2	0	1.00021998094795	0.932	0.518	0	Myeloid cells 2	CKS2
CKS1B	0	0.997592602557533	0.943	0.379	0	Myeloid cells 2	CKS1B
MAD2L1	0	0.989240988258862	0.852	0.19	0	Myeloid cells 2	MAD2L1
DTYMK	0	0.986611974262069	0.881	0.346	0	Myeloid cells 2	DTYMK
AP2S1	0	0.983292151260548	0.969	0.749	0	Myeloid cells 2	AP2S1
KIF20B	0	0.979298757026336	0.8	0.201	0	Myeloid cells 2	KIF20B
PHF19	0	0.952995876643476	0.823	0.235	0	Myeloid cells 2	PHF19
CCNB1	0	0.94304174573571	0.668	0.153	0	Myeloid cells 2	CCNB1
CENPW	0	0.942194958048966	0.833	0.196	0	Myeloid cells 2	CENPW
CCNB2	0	0.940110220630674	0.743	0.14	0	Myeloid cells 2	CCNB2
KPNA2	0	0.928297241406522	0.869	0.43	0	Myeloid cells 2	KPNA2
LSM4	0	0.918830403361973	0.935	0.555	0	Myeloid cells 2	LSM4
TPX2	0	0.90365493693158	0.776	0.165	0	Myeloid cells 2	TPX2
CCNA2	0	0.894073102263812	0.72	0.109	0	Myeloid cells 2	CCNA2
PTMA	0	0.873603252091908	0.999	0.995	0	Myeloid cells 2	PTMA
DNMT1	0	0.870243470373592	0.858	0.42	0	Myeloid cells 2	DNMT1
CKLF	0	0.868486813961921	0.94	0.583	0	Myeloid cells 2	CKLF
CDC20	0	0.867746559213193	0.684	0.13	0	Myeloid cells 2	CDC20
ALOX5AP	0	0.865102256296271	0.818	0.299	0	Myeloid cells 2	ALOX5AP
CLSPN	0	0.851326631871166	0.717	0.161	0	Myeloid cells 2	CLSPN
ANP32B	0	0.851192541256329	0.977	0.74	0	Myeloid cells 2	ANP32B
LCP1	0	0.848252901286258	0.958	0.38	0	Myeloid cells 2	LCP1
NCAPG	0	0.844852783598508	0.702	0.099	0	Myeloid cells 2	NCAPG
SPI1	0	0.839893785173124	0.777	0.265	0	Myeloid cells 2	SPI1
ARHGDIB	0	0.838053158835974	0.985	0.514	0	Myeloid cells 2	ARHGDIB
CYBB	0	0.831507808492889	0.642	0.212	0	Myeloid cells 2	CYBB
KIF11	0	0.823546440936185	0.65	0.084	0	Myeloid cells 2	KIF11
PFN1	0	0.822823938904891	0.996	0.945	0	Myeloid cells 2	PFN1
PRDX3	0	0.811697348463557	0.888	0.544	0	Myeloid cells 2	PRDX3
SLC25A5	0	0.809753585529598	0.982	0.803	0	Myeloid cells 2	SLC25A5
SNRNP25	0	0.805904907451018	0.803	0.368	0	Myeloid cells 2	SNRNP25
AIF1	0	0.804319756598042	0.862	0.339	0	Myeloid cells 2	AIF1
BIRC5	0	0.803911308508795	0.822	0.178	0	Myeloid cells 2	BIRC5
CEP55	0	0.803323856434138	0.672	0.073	0	Myeloid cells 2	CEP55
H2AFX	0	0.801434330488311	0.836	0.353	0	Myeloid cells 2	H2AFX
DHFR	0	0.794833445852008	0.744	0.212	0	Myeloid cells 2	DHFR
DNAJC9	0	0.782663662211926	0.753	0.216	0	Myeloid cells 2	DNAJC9
MCM7	0	0.776630456265467	0.742	0.256	0	Myeloid cells 2	MCM7
SGO2	0	0.771913212724722	0.664	0.139	0	Myeloid cells 2	SGO2
PARP1	0	0.76683122751945	0.897	0.505	0	Myeloid cells 2	PARP1
SLC39A8	0	0.766766259570013	0.631	0.23	0	Myeloid cells 2	SLC39A8
ARPC2	0	0.755557070219932	0.992	0.901	0	Myeloid cells 2	ARPC2
TACC3	0	0.752451857406152	0.753	0.163	0	Myeloid cells 2	TACC3
PYCARD	0	0.751546591127786	0.893	0.36	0	Myeloid cells 2	PYCARD
DLGAP5	0	0.751273981556179	0.599	0.089	0	Myeloid cells 2	DLGAP5
PCBD1	0	0.744293390129153	0.779	0.396	0	Myeloid cells 2	PCBD1
GTSE1	0	0.743834378702517	0.619	0.1	0	Myeloid cells 2	GTSE1
PLK1	0	0.737957235734449	0.552	0.084	0	Myeloid cells 2	PLK1
CENPK	0	0.736828515241983	0.737	0.145	0	Myeloid cells 2	CENPK
SHCBP1	0	0.733542040388673	0.683	0.091	0	Myeloid cells 2	SHCBP1
AURKB	0	0.732127032699596	0.62	0.092	0	Myeloid cells 2	AURKB
SLC43A3	0	0.730978934635006	0.731	0.257	0	Myeloid cells 2	SLC43A3
RPA3	0	0.727089363802875	0.9	0.464	0	Myeloid cells 2	RPA3
ARHGAP18	0	0.725607534801562	0.807	0.301	0	Myeloid cells 2	ARHGAP18
ANLN	0	0.705825302641878	0.598	0.095	0	Myeloid cells 2	ANLN
LMNB1	0	0.703256970698052	0.768	0.203	0	Myeloid cells 2	LMNB1
H2AFY	0	0.694132444838029	0.929	0.602	0	Myeloid cells 2	H2AFY
ESCO2	0	0.690409157221424	0.602	0.064	0	Myeloid cells 2	ESCO2
ITGB2	0	0.683278281040764	0.937	0.394	0	Myeloid cells 2	ITGB2
MYBL2	0	0.680762951201666	0.653	0.126	0	Myeloid cells 2	MYBL2
LSM5	0	0.67812477372899	0.936	0.552	0	Myeloid cells 2	LSM5
PLAU	0	0.675515016083411	0.602	0.189	0	Myeloid cells 2	PLAU
C1QA	0	0.673960420189233	0.746	0.275	0	Myeloid cells 2	C1QA
RRM1	0	0.669535182965894	0.753	0.244	0	Myeloid cells 2	RRM1
RGS10	0	0.667497548890584	0.94	0.526	0	Myeloid cells 2	RGS10
C1QC	0	0.663527432557169	0.665	0.218	0	Myeloid cells 2	C1QC
KIF22	0	0.659158177835153	0.71	0.187	0	Myeloid cells 2	KIF22
DDX39A	0	0.659112572235286	0.856	0.422	0	Myeloid cells 2	DDX39A
KNL1	0	0.658550976138851	0.592	0.089	0	Myeloid cells 2	KNL1
RAD51AP1	0	0.656881184585189	0.65	0.124	0	Myeloid cells 2	RAD51AP1
UBE2T	0	0.652787458922735	0.754	0.246	0	Myeloid cells 2	UBE2T
CSF1R	0	0.648001627978858	0.759	0.259	0	Myeloid cells 2	CSF1R
FAM111A	0	0.645674085538241	0.709	0.209	0	Myeloid cells 2	FAM111A
AURKA	0	0.640660483674052	0.561	0.109	0	Myeloid cells 2	AURKA
NUF2	0	0.636384916163919	0.654	0.128	0	Myeloid cells 2	NUF2
ATAD2	0	0.634515000846606	0.699	0.207	0	Myeloid cells 2	ATAD2
GMNN	0	0.632888894200336	0.709	0.264	0	Myeloid cells 2	GMNN
NCAPD2	0	0.632379808979401	0.659	0.142	0	Myeloid cells 2	NCAPD2
NDC80	0	0.628685071596462	0.585	0.096	0	Myeloid cells 2	NDC80
SMC1A	0	0.627138932052112	0.792	0.366	0	Myeloid cells 2	SMC1A
TNFRSF11A	0	0.623040650072119	0.576	0.138	0	Myeloid cells 2	TNFRSF11A
MCM5	0	0.621116832286651	0.695	0.259	0	Myeloid cells 2	MCM5
SPC25	0	0.619411178513138	0.578	0.077	0	Myeloid cells 2	SPC25
MCM4	0	0.613674736304071	0.635	0.181	0	Myeloid cells 2	MCM4
LGALS9	0	0.613533204969642	0.749	0.235	0	Myeloid cells 2	LGALS9
PLEK	0	0.595227597111033	0.83	0.295	0	Myeloid cells 2	PLEK
CDT1	0	0.594410442002192	0.585	0.118	0	Myeloid cells 2	CDT1
CENPU	0	0.593240245377988	0.649	0.123	0	Myeloid cells 2	CENPU
HELLS	0	0.592042760931823	0.595	0.166	0	Myeloid cells 2	HELLS
CD74	0	0.59097411497154	0.977	0.521	0	Myeloid cells 2	CD74
FEN1	0	0.590869129784742	0.643	0.191	0	Myeloid cells 2	FEN1
HPRT1	0	0.586789933777296	0.794	0.365	0	Myeloid cells 2	HPRT1
ORC6	0	0.580894885542014	0.659	0.153	0	Myeloid cells 2	ORC6
HMGB3	0	0.579058871845558	0.775	0.322	0	Myeloid cells 2	HMGB3
CKAP2	0	0.578782641486889	0.671	0.208	0	Myeloid cells 2	CKAP2
ASF1B	0	0.577823628966811	0.552	0.077	0	Myeloid cells 2	ASF1B
KIF14	0	0.576609261756323	0.497	0.068	0	Myeloid cells 2	KIF14
NCAPD3	0	0.57260431005572	0.644	0.139	0	Myeloid cells 2	NCAPD3
GNA15	0	0.568926964433779	0.662	0.171	0	Myeloid cells 2	GNA15
HIST1H1D	0	0.568409239385241	0.411	0.064	0	Myeloid cells 2	HIST1H1D
VMA21	0	0.568042757033894	0.82	0.401	0	Myeloid cells 2	VMA21
CD4	0	0.563986261534103	0.769	0.264	0	Myeloid cells 2	CD4
HIST1H1B	0	0.563952304829699	0.412	0.041	0	Myeloid cells 2	HIST1H1B
KIFC1	0	0.550548829690293	0.55	0.086	0	Myeloid cells 2	KIFC1
MIS18BP1	0	0.54787109394616	0.798	0.351	0	Myeloid cells 2	MIS18BP1
SUZ12	0	0.546127264552027	0.79	0.361	0	Myeloid cells 2	SUZ12
EZH2	0	0.542180549151552	0.646	0.177	0	Myeloid cells 2	EZH2
BRCA1	0	0.539360118404782	0.559	0.105	0	Myeloid cells 2	BRCA1
FAM111B	0	0.536794990180338	0.445	0.072	0	Myeloid cells 2	FAM111B
PRDM1	0	0.535612515457943	0.705	0.234	0	Myeloid cells 2	PRDM1
ZDHHC12	0	0.534923867652855	0.746	0.283	0	Myeloid cells 2	ZDHHC12
CENPN	0	0.533557048589581	0.651	0.15	0	Myeloid cells 2	CENPN
FERMT3	0	0.529804495049862	0.843	0.306	0	Myeloid cells 2	FERMT3
UHRF1	0	0.526953131786124	0.537	0.093	0	Myeloid cells 2	UHRF1
KIF23	0	0.524368792489369	0.525	0.092	0	Myeloid cells 2	KIF23
LBR	0	0.522630063852739	0.737	0.272	0	Myeloid cells 2	LBR
BUB1	0	0.520159106739451	0.523	0.075	0	Myeloid cells 2	BUB1
SYK	0	0.519797274779446	0.677	0.185	0	Myeloid cells 2	SYK
SGO1	0	0.518914914136573	0.581	0.1	0	Myeloid cells 2	SGO1
BRCA2	0	0.516598504912868	0.559	0.098	0	Myeloid cells 2	BRCA2
CENPA	0	0.513295131115781	0.541	0.089	0	Myeloid cells 2	CENPA
CKAP5	0	0.511723856646111	0.625	0.216	0	Myeloid cells 2	CKAP5
GINS2	0	0.51147311052487	0.55	0.142	0	Myeloid cells 2	GINS2
EXOSC8	0	0.511144886252436	0.744	0.308	0	Myeloid cells 2	EXOSC8
KIF2C	0	0.507322792729848	0.525	0.085	0	Myeloid cells 2	KIF2C
PRC1	0	0.505895253685937	0.585	0.116	0	Myeloid cells 2	PRC1
ADAP2	0	0.504339330109212	0.631	0.193	0	Myeloid cells 2	ADAP2
SQOR	0	0.498838776665404	0.75	0.231	0	Myeloid cells 2	SQOR
CDCA3	0	0.498509871636174	0.547	0.091	0	Myeloid cells 2	CDCA3
CLEC4A	0	0.497295706402245	0.562	0.149	0	Myeloid cells 2	CLEC4A
GALM	0	0.495335724647568	0.732	0.26	0	Myeloid cells 2	GALM
KIF15	0	0.491045935665924	0.48	0.059	0	Myeloid cells 2	KIF15
CIP2A	0	0.487968875631042	0.563	0.099	0	Myeloid cells 2	CIP2A
CD84	0	0.480360674401317	0.731	0.235	0	Myeloid cells 2	CD84
HLA-DMA	0	0.479545133573265	0.887	0.326	0	Myeloid cells 2	HLA-DMA
KIF4A	0	0.479163992133346	0.512	0.08	0	Myeloid cells 2	KIF4A
ITGAM	0	0.477594012071012	0.603	0.143	0	Myeloid cells 2	ITGAM
BRI3BP	0	0.470740320418433	0.629	0.207	0	Myeloid cells 2	BRI3BP
FOXM1	0	0.469907047427348	0.581	0.108	0	Myeloid cells 2	FOXM1
LAT2	0	0.469321885276906	0.677	0.197	0	Myeloid cells 2	LAT2
RPL39L	0	0.468980218269735	0.583	0.14	0	Myeloid cells 2	RPL39L
CHEK1	0	0.466755860819539	0.604	0.156	0	Myeloid cells 2	CHEK1
DCK	0	0.462891796674192	0.708	0.261	0	Myeloid cells 2	DCK
NCKAP1L	0	0.461017991270265	0.768	0.242	0	Myeloid cells 2	NCKAP1L
NCAPH	0	0.458966007988282	0.532	0.084	0	Myeloid cells 2	NCAPH
ARHGAP11A	0	0.45753556484777	0.514	0.087	0	Myeloid cells 2	ARHGAP11A
TCF19	0	0.454794743112939	0.527	0.092	0	Myeloid cells 2	TCF19
RACGAP1	0	0.454365700639267	0.529	0.115	0	Myeloid cells 2	RACGAP1
CDCA5	0	0.453557947395465	0.511	0.087	0	Myeloid cells 2	CDCA5
NCF4	0	0.450655821952896	0.667	0.199	0	Myeloid cells 2	NCF4
NSD2	0	0.445189907327409	0.633	0.197	0	Myeloid cells 2	NSD2
SUCNR1	0	0.44518703927463	0.451	0.094	0	Myeloid cells 2	SUCNR1
MELK	0	0.44505258531339	0.524	0.085	0	Myeloid cells 2	MELK
ATAD5	0	0.4438462553527	0.522	0.1	0	Myeloid cells 2	ATAD5
CDC25B	0	0.442122353550468	0.564	0.168	0	Myeloid cells 2	CDC25B
HCLS1	0	0.440266655261641	0.855	0.312	0	Myeloid cells 2	HCLS1
MXD3	0	0.436912282861342	0.376	0.055	0	Myeloid cells 2	MXD3
CENPH	0	0.436687582659038	0.603	0.155	0	Myeloid cells 2	CENPH
CDCA2	0	0.435676654615868	0.436	0.055	0	Myeloid cells 2	CDCA2
KNSTRN	0	0.433945216957935	0.506	0.124	0	Myeloid cells 2	KNSTRN
ARHGAP4	0	0.431260290232472	0.753	0.242	0	Myeloid cells 2	ARHGAP4
LRR1	0	0.430838581243761	0.592	0.161	0	Myeloid cells 2	LRR1
FANCI	0	0.427790523531927	0.565	0.137	0	Myeloid cells 2	FANCI
RASSF4	0	0.427064856374143	0.652	0.217	0	Myeloid cells 2	RASSF4
VRK1	0	0.423452489596514	0.64	0.198	0	Myeloid cells 2	VRK1
TTK	0	0.421803585087001	0.436	0.063	0	Myeloid cells 2	TTK
PRR11	0	0.420722135425586	0.474	0.084	0	Myeloid cells 2	PRR11
SPAG5	0	0.42058499675744	0.49	0.078	0	Myeloid cells 2	SPAG5
ECT2	0	0.419880074826174	0.494	0.109	0	Myeloid cells 2	ECT2
BUB1B	0	0.419540654427397	0.486	0.071	0	Myeloid cells 2	BUB1B
RFC4	0	0.415334460044579	0.596	0.19	0	Myeloid cells 2	RFC4
PKMYT1	0	0.414681139351843	0.463	0.056	0	Myeloid cells 2	PKMYT1
LST1	0	0.413606164846706	0.72	0.235	0	Myeloid cells 2	LST1
DOCK2	0	0.412006860505735	0.699	0.184	0	Myeloid cells 2	DOCK2
TFEC	0	0.406409035364471	0.603	0.162	0	Myeloid cells 2	TFEC
HJURP	0	0.403913157026762	0.404	0.057	0	Myeloid cells 2	HJURP
FBXO5	0	0.403363657274774	0.436	0.115	0	Myeloid cells 2	FBXO5
MCM10	0	0.399841228001107	0.449	0.07	0	Myeloid cells 2	MCM10
HLA-DPA1	0	0.399558809491372	0.954	0.439	0	Myeloid cells 2	HLA-DPA1
PTPN6	0	0.399148895847602	0.693	0.226	0	Myeloid cells 2	PTPN6
IL18	0	0.398606155477591	0.565	0.166	0	Myeloid cells 2	IL18
SIRPA	0	0.395999729208709	0.637	0.201	0	Myeloid cells 2	SIRPA
MCM2	0	0.393519226932336	0.458	0.113	0	Myeloid cells 2	MCM2
HIRIP3	0	0.393401436510233	0.579	0.172	0	Myeloid cells 2	HIRIP3
WAS	0	0.391144003433689	0.728	0.213	0	Myeloid cells 2	WAS
CIT	0	0.388044221023237	0.438	0.059	0	Myeloid cells 2	CIT
DIAPH3	0	0.383149085400903	0.501	0.092	0	Myeloid cells 2	DIAPH3
FCGR2B	0	0.382088656055071	0.474	0.122	0	Myeloid cells 2	FCGR2B
CDCA8	0	0.382034549550462	0.429	0.081	0	Myeloid cells 2	CDCA8
SLC25A19	0	0.379164422640309	0.602	0.194	0	Myeloid cells 2	SLC25A19
HLA-DRA	0	0.372933624759404	0.965	0.491	0	Myeloid cells 2	HLA-DRA
MND1	0	0.368543544753288	0.543	0.101	0	Myeloid cells 2	MND1
CKAP2L	0	0.362929550628051	0.428	0.077	0	Myeloid cells 2	CKAP2L
PRIM1	0	0.362743389078465	0.523	0.14	0	Myeloid cells 2	PRIM1
DOCK10	0	0.359092446452358	0.66	0.209	0	Myeloid cells 2	DOCK10
NCAPG2	0	0.356621919824713	0.463	0.089	0	Myeloid cells 2	NCAPG2
DEPDC1	0	0.355384858977941	0.508	0.116	0	Myeloid cells 2	DEPDC1
CHAF1A	0	0.353117409267056	0.493	0.121	0	Myeloid cells 2	CHAF1A
OTULINL	0	0.350227453643083	0.595	0.168	0	Myeloid cells 2	OTULINL
LIG1	0	0.350154340370533	0.489	0.105	0	Myeloid cells 2	LIG1
MAPK13	0	0.35011182078452	0.561	0.152	0	Myeloid cells 2	MAPK13
LMNB2	0	0.342457532474215	0.583	0.191	0	Myeloid cells 2	LMNB2
DTL	0	0.340651518154206	0.397	0.073	0	Myeloid cells 2	DTL
PARPBP	0	0.338070953142598	0.477	0.098	0	Myeloid cells 2	PARPBP
TRIP13	0	0.33731993627741	0.464	0.092	0	Myeloid cells 2	TRIP13
NEK2	0	0.33571335448733	0.394	0.067	0	Myeloid cells 2	NEK2
TTF2	0	0.328653486267208	0.533	0.153	0	Myeloid cells 2	TTF2
NUP210	0	0.328375935080333	0.493	0.075	0	Myeloid cells 2	NUP210
HLA-DQA2	0	0.324850875890956	0.556	0.159	0	Myeloid cells 2	HLA-DQA2
ABI3	0	0.324696992925582	0.591	0.156	0	Myeloid cells 2	ABI3
DDB2	0	0.322826386664245	0.536	0.151	0	Myeloid cells 2	DDB2
ST14	0	0.320706893822486	0.419	0.085	0	Myeloid cells 2	ST14
TROAP	0	0.317786605627259	0.476	0.117	0	Myeloid cells 2	TROAP
BTK	0	0.316682539730002	0.537	0.125	0	Myeloid cells 2	BTK
WDR76	0	0.315752972279451	0.423	0.097	0	Myeloid cells 2	WDR76
CD33	0	0.312604665607405	0.565	0.157	0	Myeloid cells 2	CD33
CXorf21	0	0.308054509439798	0.374	0.078	0	Myeloid cells 2	CXorf21
CDC45	0	0.30561066261862	0.401	0.08	0	Myeloid cells 2	CDC45
SAPCD2	0	0.303155022586524	0.388	0.067	0	Myeloid cells 2	SAPCD2
LYL1	0	0.300439723367515	0.497	0.115	0	Myeloid cells 2	LYL1
LYZ	0	0.294258463600326	0.776	0.302	0	Myeloid cells 2	LYZ
E2F8	0	0.293747794120785	0.318	0.033	0	Myeloid cells 2	E2F8
SPDL1	0	0.292545486883512	0.486	0.135	0	Myeloid cells 2	SPDL1
DEPDC1B	0	0.290557536731937	0.362	0.066	0	Myeloid cells 2	DEPDC1B
CRYBG1	0	0.288245291469439	0.515	0.113	0	Myeloid cells 2	CRYBG1
LPXN	0	0.287584158936068	0.607	0.157	0	Myeloid cells 2	LPXN
CEP152	0	0.285690400080951	0.421	0.097	0	Myeloid cells 2	CEP152
SPC24	0	0.283472803407827	0.379	0.061	0	Myeloid cells 2	SPC24
ZWILCH	0	0.283317054460376	0.468	0.116	0	Myeloid cells 2	ZWILCH
CLECL1	0	0.282313551589711	0.419	0.07	0	Myeloid cells 2	CLECL1
MASTL	0	0.28098474091431	0.404	0.091	0	Myeloid cells 2	MASTL
POLA2	0	0.277969733048032	0.45	0.101	0	Myeloid cells 2	POLA2
RFC3	0	0.276977252275004	0.431	0.094	0	Myeloid cells 2	RFC3
NDC1	0	0.272913296685875	0.452	0.118	0	Myeloid cells 2	NDC1
SKA1	0	0.271355033892498	0.345	0.054	0	Myeloid cells 2	SKA1
SKA3	0	0.269520711903099	0.398	0.075	0	Myeloid cells 2	SKA3
PLEK2	0	0.261221993904371	0.365	0.064	0	Myeloid cells 2	PLEK2
MTFR2	0	0.260447811331525	0.323	0.033	0	Myeloid cells 2	MTFR2
POC1A	0	0.259442128882219	0.438	0.1	0	Myeloid cells 2	POC1A
GINS4	0	0.258215433643113	0.371	0.067	0	Myeloid cells 2	GINS4
PTPN22	0	0.255716917171664	0.639	0.193	0	Myeloid cells 2	PTPN22
TIMELESS	0	0.254383044998002	0.417	0.094	0	Myeloid cells 2	TIMELESS
ADAM8	0	0.253389569938762	0.472	0.12	0	Myeloid cells 2	ADAM8
SNX10	4.62533617485376e-307	0.60289517629555	0.737	0.282	1.0706265643934e-302	Myeloid cells 2	SNX10
RBM47	5.68250326839067e-307	0.359468020106837	0.633	0.204	1.31532903153439e-302	Myeloid cells 2	RBM47
DOCK8	6.61600625514114e-307	0.314750187043668	0.742	0.255	1.53140696787752e-302	Myeloid cells 2	DOCK8
HLA-DRB1	5.75050409328517e-306	0.522167717584475	0.964	0.493	1.33106918247272e-301	Myeloid cells 2	HLA-DRB1
MCUB	6.14724478947603e-306	0.350070721452066	0.739	0.287	1.42290275142002e-301	Myeloid cells 2	MCUB
KCNN4	9.1344078262371e-306	0.358754543194937	0.487	0.141	2.1143413795391e-301	Myeloid cells 2	KCNN4
PFKP	3.57451100756215e-305	0.37444747412741	0.574	0.185	8.27392062920412e-301	Myeloid cells 2	PFKP
CSE1L	3.78440847644718e-305	0.510428318852567	0.689	0.287	8.75977030043228e-301	Myeloid cells 2	CSE1L
MCM3	5.56761840597073e-303	0.609929935952436	0.676	0.266	1.28873663243004e-298	Myeloid cells 2	MCM3
POLD1	1.18430176226363e-302	0.253660554549926	0.412	0.105	2.74130328911162e-298	Myeloid cells 2	POLD1
YWHAH	1.43833535929555e-302	0.744816775255262	0.911	0.536	3.32931485616141e-298	Myeloid cells 2	YWHAH
ARL6IP1	1.6644840407508e-302	1.00640959626378	0.92	0.575	3.85278120912588e-298	Myeloid cells 2	ARL6IP1
ATG3	4.02597930481087e-302	0.5818602862095	0.833	0.434	9.31893429684571e-298	Myeloid cells 2	ATG3
GSTO1	1.37299969919781e-301	0.770940420446021	0.944	0.675	3.17808240373317e-297	Myeloid cells 2	GSTO1
HAVCR2	1.97046084381583e-300	0.281695536352559	0.632	0.198	4.5610257151805e-296	Myeloid cells 2	HAVCR2
SLC16A10	3.66090438086383e-297	0.510887429189352	0.526	0.157	8.4738953703855e-293	Myeloid cells 2	SLC16A10
H2AFV	3.62000219701107e-296	0.832612767195285	0.981	0.748	8.37921908542153e-292	Myeloid cells 2	H2AFV
LILRB2	8.68372805366337e-294	0.256146336452847	0.462	0.12	2.01002253258146e-289	Myeloid cells 2	LILRB2
PARVG	1.0464630427083e-293	0.290060100533841	0.619	0.197	2.4222480049569e-289	Myeloid cells 2	PARVG
HAUS1	1.05381967964034e-292	0.355393918359584	0.648	0.24	2.4392764124635e-288	Myeloid cells 2	HAUS1
GLA	4.66137124905456e-291	0.447007973676585	0.708	0.293	1.07896760301866e-286	Myeloid cells 2	GLA
HIST1H1E	5.72481267818756e-290	0.286577230411719	0.317	0.068	1.32512239062008e-285	Myeloid cells 2	HIST1H1E
CAPG	1.90532937201947e-289	0.863935081372252	0.827	0.445	4.41026589741346e-285	Myeloid cells 2	CAPG
CD53	1.08592683511289e-288	0.492150170173604	0.92	0.375	2.5135948452358e-284	Myeloid cells 2	CD53
EFHD2	1.14596823899796e-288	0.715326769126834	0.923	0.577	2.65257268280858e-284	Myeloid cells 2	EFHD2
CCNF	1.28236508930963e-288	0.254518025979129	0.334	0.076	2.968290472225e-284	Myeloid cells 2	CCNF
ANP32E	2.93522605254989e-288	0.661527832049444	0.878	0.478	6.79416774383724e-284	Myeloid cells 2	ANP32E
CENPS	3.04517383530287e-288	0.260537587096743	0.466	0.136	7.04866387657554e-284	Myeloid cells 2	CENPS
MATK	4.15509291432489e-284	0.270506074069087	0.548	0.162	9.61779356878782e-280	Myeloid cells 2	MATK
POLD3	8.52252342183231e-282	0.305047704059786	0.506	0.16	1.97270849645152e-277	Myeloid cells 2	POLD3
BARD1	1.30298241961897e-280	0.365275135266286	0.573	0.197	3.01601340669203e-276	Myeloid cells 2	BARD1
PSMB8	2.31580605402138e-280	0.72636233008657	0.924	0.533	5.36039627324329e-276	Myeloid cells 2	PSMB8
RNASE1	2.01935370357988e-279	0.77330967610136	0.729	0.288	4.67419801767636e-275	Myeloid cells 2	RNASE1
TSPAN33	3.79475396686808e-279	0.332074779744461	0.555	0.185	8.78371700710953e-275	Myeloid cells 2	TSPAN33
MAPKAPK3	1.47682441333262e-278	0.333373771154194	0.605	0.218	3.41840546954101e-274	Myeloid cells 2	MAPKAPK3
TOPBP1	5.18462304624069e-278	0.341518568276004	0.579	0.204	1.20008469651333e-273	Myeloid cells 2	TOPBP1
XPO1	9.0336671007426e-278	0.525851289766442	0.815	0.409	2.09102292380889e-273	Myeloid cells 2	XPO1
DCTPP1	2.78800944986462e-277	0.648734475214237	0.714	0.345	6.45340547360164e-273	Myeloid cells 2	DCTPP1
RANGAP1	4.23289444436328e-277	0.323376942629905	0.599	0.21	9.79788077036769e-273	Myeloid cells 2	RANGAP1
HLA-DQA1	2.21085760793316e-276	0.318976487649522	0.7	0.253	5.11747210508288e-272	Myeloid cells 2	HLA-DQA1
VPS29	1.25966142301671e-275	0.635442778737193	0.928	0.628	2.91573829585679e-271	Myeloid cells 2	VPS29
NMI	4.16177838169406e-275	0.39214436419087	0.716	0.295	9.63326842010724e-271	Myeloid cells 2	NMI
RNASE6	1.35472523882199e-274	0.394255012513357	0.669	0.229	3.13578251030126e-270	Myeloid cells 2	RNASE6
PNP	1.17233493297895e-272	0.461433858679418	0.73	0.315	2.71360366936638e-268	Myeloid cells 2	PNP
CASP1	6.81686459072514e-272	0.295055133673831	0.671	0.232	1.57789964681515e-267	Myeloid cells 2	CASP1
CNTRL	1.22843939641969e-270	0.350798884212605	0.577	0.2	2.84346867089265e-266	Myeloid cells 2	CNTRL
TFDP1	4.87441879187795e-270	0.412271475736703	0.721	0.309	1.12828171775599e-265	Myeloid cells 2	TFDP1
ALDH16A1	1.56491515156702e-268	0.260199651101569	0.556	0.187	3.62230910133218e-264	Myeloid cells 2	ALDH16A1
NUP37	3.03647120232807e-268	0.338573678161036	0.611	0.23	7.02851989202878e-264	Myeloid cells 2	NUP37
C1QB	1.68409194624265e-267	0.596072047944866	0.696	0.267	3.89816762796787e-263	Myeloid cells 2	C1QB
SMC3	2.40662035023301e-267	0.600558596243126	0.856	0.473	5.57060412468435e-263	Myeloid cells 2	SMC3
F13A1	2.02309411542667e-265	0.521437676589552	0.51	0.159	4.68285594897812e-261	Myeloid cells 2	F13A1
LAPTM5	8.07801130946176e-265	0.76573338705068	0.962	0.507	1.86981727780111e-260	Myeloid cells 2	LAPTM5
CLEC7A	4.50004379191704e-263	0.346409333928148	0.562	0.18	1.04162513651504e-258	Myeloid cells 2	CLEC7A
DBF4	1.75909246805941e-262	0.319957535521062	0.58	0.205	4.07177133581712e-258	Myeloid cells 2	DBF4
NRM	1.7860745394528e-261	0.261571042307163	0.459	0.139	4.13422673647141e-257	Myeloid cells 2	NRM
PLGRKT	2.93890341813312e-261	0.366669064459249	0.698	0.288	6.80267974195273e-257	Myeloid cells 2	PLGRKT
LSM3	3.02467838621552e-261	0.587269297833001	0.933	0.642	7.00122306057306e-257	Myeloid cells 2	LSM3
CDCA7	9.01208176669151e-261	0.294115948315972	0.388	0.106	2.08602656653608e-256	Myeloid cells 2	CDCA7
OAZ1	5.96337284806225e-260	0.497529571519232	0.998	0.957	1.38034191314097e-255	Myeloid cells 2	OAZ1
POLR3K	6.61500510169795e-260	0.440427403281199	0.698	0.309	1.53117523089003e-255	Myeloid cells 2	POLR3K
AP1B1	4.86919953086347e-259	0.370836778632243	0.676	0.266	1.12707361540897e-254	Myeloid cells 2	AP1B1
IMPA2	1.48961087701116e-258	0.302908459121541	0.499	0.162	3.44800229701772e-254	Myeloid cells 2	IMPA2
LXN	9.8525086811638e-258	0.498455293809994	0.467	0.145	2.28056018442899e-253	Myeloid cells 2	LXN
CELF2	1.50426234411604e-257	0.336181012057117	0.778	0.305	3.4819160479254e-253	Myeloid cells 2	CELF2
RFC2	1.77940684171647e-256	0.397946650672818	0.607	0.239	4.11879301652111e-252	Myeloid cells 2	RFC2
PKM	2.20322318170739e-256	0.737950090590772	0.958	0.763	5.09980069869808e-252	Myeloid cells 2	PKM
EMILIN2	2.33956711992919e-255	0.346637667867816	0.622	0.232	5.41539601250009e-251	Myeloid cells 2	EMILIN2
USP1	7.31942038713313e-255	0.469283043686284	0.754	0.338	1.69422623700971e-250	Myeloid cells 2	USP1
SAMHD1	5.73694657510891e-254	0.626410963550031	0.814	0.395	1.32793102374046e-249	Myeloid cells 2	SAMHD1
ANXA2	2.75577184081805e-253	0.866706543447788	0.968	0.791	6.37878507994155e-249	Myeloid cells 2	ANXA2
PGP	9.11437418169071e-253	0.517650817118083	0.82	0.433	2.10970419183595e-248	Myeloid cells 2	PGP
TAF15	1.09717498210509e-252	0.348242264033109	0.673	0.274	2.53963093107865e-248	Myeloid cells 2	TAF15
RANBP1	1.80382581869062e-252	0.754924587115834	0.94	0.672	4.17531562252319e-248	Myeloid cells 2	RANBP1
GGCT	7.51501192796544e-252	0.583977387912618	0.752	0.393	1.73949981096616e-247	Myeloid cells 2	GGCT
TUBG1	1.07481180166561e-251	0.295222887759165	0.626	0.235	2.48786687731538e-247	Myeloid cells 2	TUBG1
ME2	1.72039095471076e-251	0.432768658652462	0.727	0.32	3.982188942869e-247	Myeloid cells 2	ME2
GCA	4.0331447114906e-251	0.344137013658787	0.635	0.243	9.33552006368729e-247	Myeloid cells 2	GCA
YEATS4	3.28447126664555e-249	0.33820098940504	0.578	0.217	7.60256564090445e-245	Myeloid cells 2	YEATS4
HSPD1	4.64513112104777e-249	1.01576615212729	0.946	0.774	1.07520850058893e-244	Myeloid cells 2	HSPD1
LYN	5.07762900731142e-249	0.296264228646559	0.668	0.248	1.17531878632237e-244	Myeloid cells 2	LYN
G3BP1	5.14934456969081e-249	0.65100700983195	0.826	0.487	1.19191878754633e-244	Myeloid cells 2	G3BP1
STAB1	9.16797342723045e-249	0.697962972074153	0.61	0.225	2.12211080920103e-244	Myeloid cells 2	STAB1
COX5A	1.48922140922238e-246	0.670140332748401	0.963	0.742	3.44710079592705e-242	Myeloid cells 2	COX5A
FNBP1	2.06965883513364e-245	0.257738897903564	0.727	0.276	4.79063930568383e-241	Myeloid cells 2	FNBP1
COTL1	1.9827872501222e-244	0.916431213770591	0.962	0.71	4.58955764785785e-240	Myeloid cells 2	COTL1
DNAJC13	1.32891576725354e-242	0.290582909735481	0.542	0.19	3.07604132646178e-238	Myeloid cells 2	DNAJC13
CENPX	1.68051161274132e-242	0.617277669542325	0.855	0.501	3.88988023001234e-238	Myeloid cells 2	CENPX
CCR1	7.36039386395777e-242	0.288375562795257	0.488	0.152	1.7037103676903e-237	Myeloid cells 2	CCR1
SGPL1	1.7988747182943e-241	0.339756369479656	0.581	0.216	4.16385531043583e-237	Myeloid cells 2	SGPL1
NUCKS11	1.0970124421644e-240	0.623407183198478	0.976	0.733	2.53925469987794e-236	Myeloid cells 2	NUCKS1
TPRKB	2.54061734463534e-240	0.464267623490595	0.819	0.424	5.88076696762742e-236	Myeloid cells 2	TPRKB
CTSH	1.14653459995394e-238	0.624392502533503	0.737	0.347	2.65388363851338e-234	Myeloid cells 2	CTSH
IDH2	5.68099088998656e-238	0.614747466352293	0.91	0.553	1.31497896130519e-233	Myeloid cells 2	IDH2
TMEM106C	8.65384506787117e-238	0.367809843415001	0.808	0.359	2.00310551786014e-233	Myeloid cells 2	TMEM106C
VSIG4	1.67254813462475e-237	0.567606457050646	0.471	0.149	3.87144716721591e-233	Myeloid cells 2	VSIG4
SKA2	3.41304200720558e-237	0.482569667741485	0.829	0.4	7.90016833407874e-233	Myeloid cells 2	SKA2
TIMM10	1.10469862084807e-234	0.487002941185967	0.764	0.397	2.55704589767703e-230	Myeloid cells 2	TIMM10
MFSD1	1.65072174715808e-234	0.455435308526816	0.738	0.348	3.8209256281468e-230	Myeloid cells 2	MFSD1
MCM6	1.75902939928868e-234	0.484040477458744	0.561	0.223	4.07162535053351e-230	Myeloid cells 2	MCM6
PTPMT1	2.33685434746733e-234	0.395899228874783	0.701	0.327	5.40911675808263e-230	Myeloid cells 2	PTPMT1
MDFIC	5.95404268640348e-234	0.452767399168572	0.71	0.329	1.37818226062181e-229	Myeloid cells 2	MDFIC
HNRNPAB	5.98398811224153e-234	0.627982845841152	0.904	0.576	1.38511372834055e-229	Myeloid cells 2	HNRNPAB
NAGA	1.09749551623241e-233	0.294644767944825	0.573	0.209	2.54037287142315e-229	Myeloid cells 2	NAGA
GNAI2	2.57826641589567e-233	0.607962038406887	0.974	0.801	5.9679132728737e-229	Myeloid cells 2	GNAI2
PPP6R1	4.14428674531128e-233	0.314288643928047	0.654	0.272	9.59278052937202e-229	Myeloid cells 2	PPP6R1
TXNDC17	5.1296614407731e-233	0.634309065920058	0.904	0.6	1.18736273369575e-228	Myeloid cells 2	TXNDC17
PARVB	1.91632478448558e-232	0.350898492358094	0.676	0.273	4.43571697864877e-228	Myeloid cells 2	PARVB
COX8A	1.60677323586564e-231	0.571707509402244	0.981	0.82	3.7191980090582e-227	Myeloid cells 2	COX8A
CD163	1.06359914773658e-230	0.569705667006845	0.538	0.186	2.46191294726586e-226	Myeloid cells 2	CD163
ARPC1B	1.610804541447e-229	0.610133724329554	0.972	0.671	3.72852927208738e-225	Myeloid cells 2	ARPC1B
BUB3	2.60733518284747e-229	0.542111619360648	0.86	0.475	6.03519874773704e-225	Myeloid cells 2	BUB3
MRPS16	9.52204697370941e-229	0.483152887797945	0.812	0.452	2.20406821300452e-224	Myeloid cells 2	MRPS16
TCIRG1	1.60848051194527e-228	0.314906574980541	0.76	0.363	3.72314984099971e-224	Myeloid cells 2	TCIRG1
HK1	8.91281809912278e-228	0.310555658571623	0.608	0.244	2.06305000540395e-223	Myeloid cells 2	HK1
RAB8A	1.37086270902605e-227	0.417182747400416	0.838	0.456	3.17313591258259e-223	Myeloid cells 2	RAB8A
NUP50	1.78339096004922e-227	0.296902808235795	0.609	0.24	4.12801505522592e-223	Myeloid cells 2	NUP50
CD68	1.78577926924224e-226	0.431493239620801	0.799	0.338	4.13354327451502e-222	Myeloid cells 2	CD68
PA2G4	1.954694408579e-226	0.705118157874516	0.906	0.614	4.52453114753782e-222	Myeloid cells 2	PA2G4
ACTB	4.3085237926149e-225	0.606737355644602	1	0.993	9.9729400227657e-221	Myeloid cells 2	ACTB
COQ2	3.40140271504475e-224	0.282913635896192	0.53	0.194	7.87322686451409e-220	Myeloid cells 2	COQ2
ACTR3	3.77962037689954e-224	0.564369498256642	0.956	0.702	8.74868728640936e-220	Myeloid cells 2	ACTR3
PPP1R18	4.58211725874839e-224	0.336508111275202	0.82	0.386	1.06062268188249e-219	Myeloid cells 2	PPP1R18
EHD4	5.27359668423234e-224	0.307744418347189	0.646	0.266	1.22067942449926e-219	Myeloid cells 2	EHD4
MRPL11	7.2574495922803e-224	0.476204711490398	0.799	0.452	1.67988185712512e-219	Myeloid cells 2	MRPL11
FAM96A	2.55883944467945e-223	0.39589268719328	0.761	0.369	5.92294566259951e-219	Myeloid cells 2	FAM96A
BOLA3	3.06509598785941e-223	0.576268721412224	0.781	0.433	7.09477768309818e-219	Myeloid cells 2	BOLA3
MAP3K20	3.09307212957239e-223	0.25822295469058	0.534	0.197	7.15953405832121e-219	Myeloid cells 2	MAP3K20
CFL1	1.05750483356774e-222	0.530505519822454	0.998	0.957	2.44780643825925e-218	Myeloid cells 2	CFL1
MRPL23	2.01988142585458e-222	0.38956930561577	0.716	0.341	4.6754195364256e-218	Myeloid cells 2	MRPL23
NCAPH2	1.71698971602375e-221	0.251429232413237	0.479	0.163	3.97431609568018e-217	Myeloid cells 2	NCAPH2
RRP7A	6.25933513876465e-221	0.478067203878935	0.767	0.407	1.44884830456985e-216	Myeloid cells 2	RRP7A
CDC6	9.07656071619893e-221	0.253334021591083	0.365	0.105	2.10095150897857e-216	Myeloid cells 2	CDC6
MS4A4A	2.05035670231081e-220	0.475935013216003	0.5	0.168	4.74596065883883e-216	Myeloid cells 2	MS4A4A
CORO1A	3.16052051229339e-220	0.745528725078469	0.85	0.392	7.31565682980551e-216	Myeloid cells 2	CORO1A
SH2B3	4.27396928080607e-220	0.312815103336055	0.625	0.239	9.8929566942818e-216	Myeloid cells 2	SH2B3
THOP1	1.36070405468326e-219	0.27229474427771	0.538	0.201	3.14962167537534e-215	Myeloid cells 2	THOP1
UCP2	2.97624789747701e-219	0.345657479426088	0.808	0.364	6.88912100829005e-215	Myeloid cells 2	UCP2
DRAM1	4.41220940797699e-219	0.299389562420952	0.444	0.143	1.02129411166443e-214	Myeloid cells 2	DRAM1
TWF2	4.46840828704983e-219	0.438661450822715	0.834	0.45	1.03430246620342e-214	Myeloid cells 2	TWF2
SNRPD1	5.22592206661913e-219	0.598517555419802	0.933	0.631	1.20964418076033e-214	Myeloid cells 2	SNRPD1
MRC1	2.54283472016992e-218	0.480110909870364	0.51	0.173	5.8858995267773e-214	Myeloid cells 2	MRC1
CLPB	1.86831816764985e-217	0.270597713871949	0.537	0.204	4.3245960626591e-213	Myeloid cells 2	CLPB
GPRIN3	3.78058768688187e-217	0.255561585041646	0.585	0.215	8.75092631882547e-213	Myeloid cells 2	GPRIN3
KIAA0930	9.24223242172114e-217	0.29744091994587	0.635	0.253	2.13929953865579e-212	Myeloid cells 2	KIAA0930
CALM3	9.63876636340262e-217	0.671459343910005	0.962	0.682	2.2310852501368e-212	Myeloid cells 2	CALM3
UBE2S	1.18411371942332e-215	0.742091716893059	0.928	0.654	2.74086802634916e-211	Myeloid cells 2	UBE2S
UBAC1	9.81403352897628e-215	0.379021918640389	0.698	0.335	2.27165434095214e-210	Myeloid cells 2	UBAC1
BIRC3	2.62726049502466e-214	0.456003335461211	0.669	0.275	6.08131986783357e-210	Myeloid cells 2	BIRC3
PPIH	7.75348156335158e-214	0.36926907586383	0.719	0.338	1.79469837746899e-209	Myeloid cells 2	PPIH
ITGB3BP	8.22143323388328e-214	0.30902110840392	0.607	0.243	1.90301515064696e-209	Myeloid cells 2	ITGB3BP
MCMBP	2.65155116944633e-213	0.279522273553572	0.583	0.235	6.13754549191742e-209	Myeloid cells 2	MCMBP
RAC2	2.02812265983092e-212	0.496476562070665	0.862	0.404	4.69449552071063e-208	Myeloid cells 2	RAC2
NCL	2.74122258837952e-212	0.816770107477163	0.949	0.778	6.34510792532207e-208	Myeloid cells 2	NCL
CPPED1	4.4956431251036e-212	0.27488404828495	0.609	0.24	1.04060651416773e-207	Myeloid cells 2	CPPED1
IL1RN	5.05262970944863e-212	0.490146738556675	0.434	0.14	1.16953219884607e-207	Myeloid cells 2	IL1RN
VDAC3	5.30031362138566e-211	0.510568374707532	0.859	0.536	1.22686359394214e-206	Myeloid cells 2	VDAC3
M6PR	5.69390582509705e-211	0.482524318589363	0.847	0.5	1.31796838133521e-206	Myeloid cells 2	M6PR
SHTN1	9.35676643195829e-211	0.297415110119626	0.555	0.204	2.16581072600539e-206	Myeloid cells 2	SHTN1
THOC6	1.1123034764786e-210	0.297829516026699	0.584	0.241	2.57464885700503e-206	Myeloid cells 2	THOC6
ATP6V1B2	1.59752548909178e-210	0.508813962195847	0.776	0.399	3.69779224960075e-206	Myeloid cells 2	ATP6V1B2
LY96	3.08233331217406e-210	0.306739774530254	0.69	0.275	7.13467691768929e-206	Myeloid cells 2	LY96
RAN	5.71031629827712e-210	0.567810641402959	0.988	0.851	1.3217669135622e-205	Myeloid cells 2	RAN
RGS1	6.3674385653108e-210	0.317214685497953	0.806	0.353	1.47387100471249e-205	Myeloid cells 2	RGS1
NAA50	7.83281985855481e-210	0.467260786766166	0.783	0.423	1.81306281265968e-205	Myeloid cells 2	NAA50
KPNB1	8.88700738286947e-210	0.562151264211	0.891	0.575	2.0570755989128e-205	Myeloid cells 2	KPNB1
HNMT	1.94468749029977e-209	0.574883046186449	0.74	0.391	4.50136813379688e-205	Myeloid cells 2	HNMT
VDAC1	2.29478102844438e-209	0.639685509318191	0.907	0.674	5.31172964654022e-205	Myeloid cells 2	VDAC1
RPA1	3.1540972949989e-209	0.284824521320164	0.637	0.268	7.30078900873395e-205	Myeloid cells 2	RPA1
RGS19	6.02602855871304e-209	0.314093506674686	0.724	0.323	1.39484483048531e-204	Myeloid cells 2	RGS19
FCGR2A	1.42753266510368e-208	0.47717542534493	0.618	0.242	3.30430985991548e-204	Myeloid cells 2	FCGR2A
MRPS25	1.83964573462102e-208	0.414641848428677	0.668	0.33	4.25822798192726e-204	Myeloid cells 2	MRPS25
FH	3.30982520446612e-208	0.382402620197431	0.659	0.309	7.66125240077772e-204	Myeloid cells 2	FH
OGFRL1	3.56136403740957e-208	0.469885881112637	0.64	0.267	8.24348933739194e-204	Myeloid cells 2	OGFRL1
IQGAP1	4.22163196983879e-208	0.541802296067251	0.902	0.564	9.77181152058585e-204	Myeloid cells 2	IQGAP1
VOPP1	1.51716116929218e-207	0.37064257925081	0.699	0.32	3.5117729585606e-203	Myeloid cells 2	VOPP1
JPT2	1.4407572525185e-206	0.266976312818753	0.516	0.199	3.33492081240456e-202	Myeloid cells 2	JPT2
PTGES3	1.70648573417118e-206	0.533168508728047	0.97	0.796	3.95000252888604e-202	Myeloid cells 2	PTGES3
MMP19	3.66742307219903e-206	0.365610834456181	0.456	0.154	8.4889841852191e-202	Myeloid cells 2	MMP19
S100A4	8.88428324222767e-206	0.793733155571871	0.973	0.849	2.05644504207844e-201	Myeloid cells 2	S100A4
CNOT1	9.61885099554785e-206	0.282874638213853	0.652	0.286	2.22647543993946e-201	Myeloid cells 2	CNOT1
MTHFD1	1.03186903478815e-205	0.273657630097695	0.575	0.232	2.38846725482414e-201	Myeloid cells 2	MTHFD1
MPP1	1.06252596933345e-205	0.281841505247804	0.632	0.254	2.45942886121613e-201	Myeloid cells 2	MPP1
SMS	1.10460168263827e-205	0.44015753591239	0.833	0.457	2.55682151480281e-201	Myeloid cells 2	SMS
HNRNPF	1.49530021324291e-205	0.544890083527197	0.944	0.707	3.46117140359337e-201	Myeloid cells 2	HNRNPF
NUP62	1.69616112624638e-204	0.337056258849808	0.662	0.296	3.92610415892249e-200	Myeloid cells 2	NUP62
WAPL	4.96256497590794e-204	0.257755239918156	0.64	0.272	1.14868491497341e-199	Myeloid cells 2	WAPL
PPIF	1.33129586527868e-203	0.33993713397828	0.736	0.372	3.08155053936056e-199	Myeloid cells 2	PPIF
DKC1	1.41471715963819e-203	0.398941144471662	0.694	0.335	3.27464580941452e-199	Myeloid cells 2	DKC1
NUDT5	6.85968075872361e-203	0.458223567888112	0.841	0.498	1.58781030522175e-198	Myeloid cells 2	NUDT5
SNRPG	7.582656758719e-203	0.543262877734219	0.939	0.684	1.75515755994069e-198	Myeloid cells 2	SNRPG
LYVE1	3.35053582249532e-202	0.752165799922689	0.309	0.084	7.75548526832992e-198	Myeloid cells 2	LYVE1
NDUFB3	9.06318363288119e-202	0.507590387994446	0.907	0.614	2.09785511550301e-197	Myeloid cells 2	NDUFB3
RBBP8	1.53644739967796e-201	0.259163862733791	0.562	0.219	3.55641479603456e-197	Myeloid cells 2	RBBP8
WIPF1	1.5746675911361e-201	0.332471831786293	0.831	0.412	3.64488307320274e-197	Myeloid cells 2	WIPF1
PPIA	4.5128265612129e-201	0.450633367366036	0.994	0.946	1.04458396412395e-196	Myeloid cells 2	PPIA
EXOSC3	7.30228811087912e-201	0.253226026176869	0.626	0.268	1.69026062902519e-196	Myeloid cells 2	EXOSC3
PLP2	1.34179399560295e-199	0.530132175825444	0.856	0.508	3.10585056162214e-195	Myeloid cells 2	PLP2
CISD3	1.82138791194323e-199	0.399233764515515	0.756	0.391	4.215966599775e-195	Myeloid cells 2	CISD3
HINT1	2.05712379309796e-199	0.483248963295974	0.989	0.88	4.76162444388385e-195	Myeloid cells 2	HINT1
NFKBIE	3.78511066080172e-198	0.289832100613058	0.554	0.22	8.76139564655775e-194	Myeloid cells 2	NFKBIE
CD93	5.67178684692555e-198	0.33987843272986	0.531	0.193	1.31284850145786e-193	Myeloid cells 2	CD93
RHOG	6.27394841431086e-198	0.363938950098792	0.858	0.462	1.45223083946053e-193	Myeloid cells 2	RHOG
PLEKHB2	9.72585448662065e-195	0.40160301151806	0.796	0.423	2.25124353801808e-190	Myeloid cells 2	PLEKHB2
ADAM9	1.28503294130082e-194	0.394101977532062	0.676	0.314	2.97446574922901e-190	Myeloid cells 2	ADAM9
NPM3	2.19234785109704e-194	0.344114474987559	0.55	0.235	5.07462757093432e-190	Myeloid cells 2	NPM3
NIT2	2.46102936358844e-194	0.369379399595668	0.631	0.299	5.69654466789815e-190	Myeloid cells 2	NIT2
HSPE1	3.53082474968515e-194	0.803412573594234	0.955	0.839	8.17280004809621e-190	Myeloid cells 2	HSPE1
GYPC	4.28781791127209e-194	0.340545321835775	0.888	0.426	9.9250121192215e-190	Myeloid cells 2	GYPC
KATNBL1	9.79702963996385e-194	0.272664643312417	0.673	0.306	2.26771845076243e-189	Myeloid cells 2	KATNBL1
NDUFS8	3.37519011844877e-193	0.684867031426198	0.913	0.643	7.81255256717336e-189	Myeloid cells 2	NDUFS8
UCHL5	4.23246915954969e-193	0.306463794464088	0.629	0.285	9.79689636360967e-189	Myeloid cells 2	UCHL5
TCOF1	4.40625330775741e-193	0.250099618219186	0.602	0.256	1.01991545314661e-188	Myeloid cells 2	TCOF1
FYB1	3.30526845444736e-192	0.269016070732932	0.801	0.34	7.6507048915093e-188	Myeloid cells 2	FYB1
CXCL3	8.37618419872353e-192	0.391681125033976	0.592	0.251	1.93883535647853e-187	Myeloid cells 2	CXCL3
CAB39	3.65807438038745e-191	0.275431842245837	0.685	0.309	8.46734476828282e-187	Myeloid cells 2	CAB39
TRAP1	3.20664946322978e-190	0.412368144744162	0.602	0.282	7.42243151253797e-186	Myeloid cells 2	TRAP1
VPS35	7.98796093121454e-190	0.463825407639178	0.812	0.5	1.84897331674823e-185	Myeloid cells 2	VPS35
JDP2	1.15306212167586e-189	0.877730870747285	0.636	0.323	2.66899289304312e-185	Myeloid cells 2	JDP2
MZT2B	1.6725268800742e-189	0.518497968651492	0.979	0.8	3.87139796930774e-185	Myeloid cells 2	MZT2B
MZT1	3.9536679472101e-189	0.353766065862561	0.756	0.372	9.15155519740721e-185	Myeloid cells 2	MZT1
SH3BGRL3	1.13710128559084e-188	0.55319406123391	0.992	0.937	2.63204834575712e-184	Myeloid cells 2	SH3BGRL3
SFXN4	1.85459916878432e-188	0.299266568420862	0.529	0.22	4.29284069598507e-184	Myeloid cells 2	SFXN4
RB1	2.01460512653591e-188	0.44369564630455	0.633	0.279	4.66320648639266e-184	Myeloid cells 2	RB1
CHCHD1	2.59459021551656e-188	0.402759229436168	0.841	0.503	6.00569797185618e-184	Myeloid cells 2	CHCHD1
LRRFIP1	3.00349696533238e-188	0.462909807307386	0.932	0.6	6.95219442565485e-184	Myeloid cells 2	LRRFIP1
TYROBP	7.77587585761401e-188	0.517919715905901	0.825	0.388	1.79988198476192e-183	Myeloid cells 2	TYROBP
XRCC5	2.1382517019412e-187	0.512991973261292	0.922	0.698	4.94941121448329e-183	Myeloid cells 2	XRCC5
RHOA	4.88677311150338e-187	0.474070223156212	0.985	0.834	1.13114137211969e-182	Myeloid cells 2	RHOA
APOC1	5.82257844928847e-187	0.402241104906792	0.666	0.315	1.3477522336568e-182	Myeloid cells 2	APOC1
CTNNBIP1	1.79148476318807e-186	0.647020662984174	0.658	0.349	4.14674978135143e-182	Myeloid cells 2	CTNNBIP1
MTHFD2	2.21033109471234e-186	0.343581859870898	0.753	0.383	5.11625338493065e-182	Myeloid cells 2	MTHFD2
MRPL34	1.89770865798164e-185	0.469437260811199	0.821	0.495	4.3926262306301e-181	Myeloid cells 2	MRPL34
PDXK	1.98492460393211e-185	0.447484564488272	0.816	0.47	4.59450498072166e-181	Myeloid cells 2	PDXK
MITF	2.82173178251383e-185	0.334268258880704	0.51	0.201	6.53146255698477e-181	Myeloid cells 2	MITF
E2F1	3.17556025344508e-185	0.250061678569486	0.367	0.117	7.35046931864932e-181	Myeloid cells 2	E2F1
DSE	3.22109662232998e-185	0.326187879570787	0.618	0.267	7.45587235170721e-181	Myeloid cells 2	DSE
G0S2	5.53523689550451e-185	0.52449133222731	0.496	0.194	1.28124128420243e-180	Myeloid cells 2	G0S2
AP1S2	5.91162470823207e-185	0.540711579931064	0.794	0.448	1.36836377121448e-180	Myeloid cells 2	AP1S2
CD14	6.62912650083567e-185	0.566623554074797	0.596	0.248	1.53444391114843e-180	Myeloid cells 2	CD14
SAC3D1	1.88705227249306e-184	0.294025876944603	0.611	0.259	4.36795989513969e-180	Myeloid cells 2	SAC3D1
ACTR2	6.20507154972217e-184	0.557633753294748	0.943	0.708	1.43628791161419e-179	Myeloid cells 2	ACTR2
TPM3	7.68872368375048e-184	0.517026321882818	0.964	0.78	1.77970887107772e-179	Myeloid cells 2	TPM3
DCP2	9.4511600186071e-184	0.279054977088145	0.665	0.303	2.18766000950699e-179	Myeloid cells 2	DCP2
KHSRP	1.33465818367688e-183	0.33540182455646	0.706	0.348	3.08933329775688e-179	Myeloid cells 2	KHSRP
ATP5MC3	1.9119410810654e-183	0.636698980381535	0.969	0.822	4.42557002034209e-179	Myeloid cells 2	ATP5MC3
PGAM1	2.54309658682515e-183	0.700158998944149	0.94	0.72	5.88650566952417e-179	Myeloid cells 2	PGAM1
SLC4A7	5.2236507378489e-183	0.279427239066291	0.664	0.3	1.20911843628989e-178	Myeloid cells 2	SLC4A7
SWAP70	9.86793505992449e-183	0.286937303113642	0.642	0.293	2.28413092832072e-178	Myeloid cells 2	SWAP70
IFNGR1	1.42201016157072e-181	0.420220331465076	0.684	0.338	3.29152692098774e-177	Myeloid cells 2	IFNGR1
ZYX	5.91123164506057e-181	0.322838363929765	0.71	0.341	1.36827278888217e-176	Myeloid cells 2	ZYX
TALDO1	7.85873889822744e-181	0.469481538491838	0.937	0.68	1.81906229277271e-176	Myeloid cells 2	TALDO1
RAP1A	5.22817621858059e-180	0.419889244735533	0.896	0.592	1.21016594931485e-175	Myeloid cells 2	RAP1A
MOB1A	2.02337538710886e-179	0.41034588616189	0.882	0.541	4.68350700854087e-175	Myeloid cells 2	MOB1A
PSMA4	2.11284019270892e-179	0.490201694122492	0.923	0.648	4.89059119406334e-175	Myeloid cells 2	PSMA4
CXCL2	3.94249161310724e-179	0.352725215698573	0.614	0.272	9.12568533685932e-175	Myeloid cells 2	CXCL2
PPM1G	7.55010644336117e-179	0.472251664611956	0.872	0.572	1.74762313844481e-174	Myeloid cells 2	PPM1G
RNPEP	2.16299343951733e-178	0.352019027012667	0.72	0.375	5.00668091445077e-174	Myeloid cells 2	RNPEP
SAP30	2.27651682260698e-178	0.292480684181452	0.686	0.319	5.26945348928837e-174	Myeloid cells 2	SAP30
GLUD1	7.80687379539031e-178	0.347035668824052	0.711	0.367	1.807057077419e-173	Myeloid cells 2	GLUD1
SPCS3	2.07126187458735e-177	0.467870563413038	0.904	0.585	4.79434986110734e-173	Myeloid cells 2	SPCS3
HIST2H2AC	1.06452782695005e-176	0.276416329011397	0.363	0.119	2.46406256104129e-172	Myeloid cells 2	HIST2H2AC
SAE1	1.09981896839378e-176	0.275752699741734	0.662	0.295	2.54575096614108e-172	Myeloid cells 2	SAE1
SYNCRIP	1.78201825289391e-176	0.462901216932994	0.852	0.54	4.12483764997353e-172	Myeloid cells 2	SYNCRIP
MRPL54	2.36513529805651e-176	0.419839061474483	0.877	0.559	5.4745786744114e-172	Myeloid cells 2	MRPL54
UNC93B1	4.32282962443479e-176	0.320763197064561	0.65	0.308	1.00060537316792e-171	Myeloid cells 2	UNC93B1
LACTB	4.84175951591963e-176	0.367828615780725	0.648	0.308	1.12072207514992e-171	Myeloid cells 2	LACTB
ANAPC15	5.29316772386329e-176	0.275567559128723	0.666	0.315	1.22520953304264e-171	Myeloid cells 2	ANAPC15
FCGBP	1.85902786702458e-175	0.694063442802512	0.325	0.099	4.3030918038018e-171	Myeloid cells 2	FCGBP
RECQL	5.85684143238623e-175	0.277339512535262	0.702	0.335	1.35568308635444e-170	Myeloid cells 2	RECQL
HINT2	6.76850243990322e-175	0.304552294409332	0.717	0.351	1.5667052597644e-170	Myeloid cells 2	HINT2
TMBIM4	1.63543649396526e-174	0.512162667435079	0.915	0.62	3.78554485258139e-170	Myeloid cells 2	TMBIM4
MS4A6A	2.14564745517382e-174	0.475713249368973	0.553	0.218	4.96653016449083e-170	Myeloid cells 2	MS4A6A
EEF1B2	2.48184142256643e-174	0.468397555070034	0.985	0.933	5.74471834081453e-170	Myeloid cells 2	EEF1B2
MMD	2.48730910342318e-174	0.272869106734762	0.509	0.206	5.75737438169363e-170	Myeloid cells 2	MMD
ACAT2	2.87134937335588e-174	0.270927775218061	0.597	0.263	6.64631239450686e-170	Myeloid cells 2	ACAT2
CCL2	5.21992255988316e-174	0.944588936285955	0.423	0.157	1.20825547493615e-169	Myeloid cells 2	CCL2
NASP	6.17311996373173e-174	0.526256645872397	0.918	0.611	1.42889207800498e-169	Myeloid cells 2	NASP
ATP5MG	7.93418960539653e-174	0.417262525917179	0.988	0.896	1.83652686796114e-169	Myeloid cells 2	ATP5MG
RETN	8.62370830519444e-174	0.42658505830266	0.303	0.088	1.99612976140336e-169	Myeloid cells 2	RETN
ARPC3	1.34456069404089e-173	0.434147567615261	0.994	0.913	3.11225463849645e-169	Myeloid cells 2	ARPC3
TYMP	5.9440229296467e-173	0.394187366579541	0.914	0.519	1.37586298752532e-168	Myeloid cells 2	TYMP
ACTL6A	7.27291343017551e-173	0.27880790847612	0.683	0.326	1.68346127168272e-168	Myeloid cells 2	ACTL6A
LIMS1	1.53378366033274e-172	0.542718436870482	0.884	0.624	3.55024903857219e-168	Myeloid cells 2	LIMS1
NDUFS6	9.93296796523225e-172	0.500911083522489	0.949	0.732	2.29918409491231e-167	Myeloid cells 2	NDUFS6
ATP5MF	1.17750841958573e-171	0.489544081224417	0.944	0.721	2.72557873881509e-167	Myeloid cells 2	ATP5MF
SNX2	1.68483498581869e-171	0.50580983668543	0.835	0.523	3.89988754167451e-167	Myeloid cells 2	SNX2
LAIR1	2.50511905195368e-171	0.316587563784993	0.488	0.186	5.79859906955719e-167	Myeloid cells 2	LAIR1
PRELID1	5.66460556898872e-171	0.545612446056101	0.931	0.733	1.31118625105382e-166	Myeloid cells 2	PRELID1
RBM17	2.60468838666342e-170	0.394708219131992	0.841	0.514	6.02907220860981e-166	Myeloid cells 2	RBM17
GTF2A2	2.67379513470889e-170	0.450544040353377	0.891	0.614	6.18903359831067e-166	Myeloid cells 2	GTF2A2
CALR	4.41091140507918e-170	0.584929630523801	0.967	0.839	1.02099366293368e-165	Myeloid cells 2	CALR
CDC123	5.05837688112693e-170	0.386212171640884	0.778	0.449	1.17086249667445e-165	Myeloid cells 2	CDC123
NUDT21	5.78401526083207e-170	0.278213084247581	0.734	0.365	1.3388260124248e-165	Myeloid cells 2	NUDT21
TFAM	7.77847806640555e-170	0.294889102325843	0.616	0.291	1.80048431803089e-165	Myeloid cells 2	TFAM
YBX1	8.21047509315279e-170	0.456098575638713	0.997	0.931	1.90047866981208e-165	Myeloid cells 2	YBX1
SMIM37	1.35732777092394e-169	0.267668706388358	0.639	0.297	3.14180659135764e-165	Myeloid cells 2	SMIM37
DHRS4	5.26298786453583e-169	0.267806199862185	0.545	0.235	1.21822380100411e-164	Myeloid cells 2	DHRS4
PSMD1	8.99755355734977e-169	0.370289141681688	0.78	0.432	2.08266372191975e-164	Myeloid cells 2	PSMD1
ABHD2	1.05511391885372e-168	0.3228257209599	0.604	0.282	2.4422721879707e-164	Myeloid cells 2	ABHD2
CCDC88A	1.43826924501214e-168	0.59348094535615	0.785	0.532	3.3291618214296e-164	Myeloid cells 2	CCDC88A
SOD2	2.37962413401827e-168	0.360459271017822	0.817	0.465	5.50811598301208e-164	Myeloid cells 2	SOD2
TUBGCP2	3.41721338966537e-168	0.292371075322181	0.651	0.315	7.90982383305844e-164	Myeloid cells 2	TUBGCP2
UQCC2	3.45305412682232e-168	0.429432560860424	0.83	0.504	7.99278438735562e-164	Myeloid cells 2	UQCC2
CYFIP1	1.27597692999191e-167	0.318307969939519	0.68	0.329	2.95350379985228e-163	Myeloid cells 2	CYFIP1
GDI2	2.39484612591632e-167	0.46711886780716	0.906	0.662	5.54335032765852e-163	Myeloid cells 2	GDI2
GNB4	1.32396593435083e-166	0.350184925443814	0.709	0.369	3.06458394824187e-162	Myeloid cells 2	GNB4
PBRM1	3.04456796870174e-166	0.332301609603754	0.76	0.413	7.04726147715391e-162	Myeloid cells 2	PBRM1
VASP	3.19863144469614e-166	0.316344721111534	0.819	0.449	7.40387220503815e-162	Myeloid cells 2	VASP
NUDT1	1.23740493445274e-165	0.283463854796203	0.9	0.49	2.86422120177775e-161	Myeloid cells 2	NUDT1
FAM107B	3.91369955836537e-165	0.287842438812198	0.721	0.352	9.05904036774832e-161	Myeloid cells 2	FAM107B
TMEM126A	6.55462974903926e-165	0.313605753150948	0.726	0.385	1.51720014801012e-160	Myeloid cells 2	TMEM126A
ECHS1	4.05234823861044e-164	0.434932767696993	0.856	0.566	9.3799704679116e-160	Myeloid cells 2	ECHS1
NAP1L1	4.64053201599396e-164	0.456244696887436	0.956	0.787	1.07414394574212e-159	Myeloid cells 2	NAP1L1
ARMT1	1.36907078219924e-163	0.285962572642353	0.611	0.278	3.16898813955657e-159	Myeloid cells 2	ARMT1
CAP1	3.47141848698679e-163	0.471268966757215	0.961	0.739	8.03529237182831e-159	Myeloid cells 2	CAP1
COX7B	1.11670601671925e-162	0.493748884877571	0.949	0.757	2.58483941690005e-158	Myeloid cells 2	COX7B
NAA38	2.39719955543287e-162	0.412830757065097	0.854	0.537	5.54879781096046e-158	Myeloid cells 2	NAA38
LAP3	6.04026662797759e-162	0.45306753756506	0.829	0.491	1.39814051637797e-157	Myeloid cells 2	LAP3
ARPP19	9.9290031600887e-162	0.323163960755885	0.812	0.455	2.29826636146573e-157	Myeloid cells 2	ARPP19
BAX	1.02459862995727e-161	0.379973105718334	0.912	0.617	2.3716384487621e-157	Myeloid cells 2	BAX
SLC1A5	1.14018072339839e-161	0.303485619744021	0.627	0.304	2.63917632045026e-157	Myeloid cells 2	SLC1A5
HAT1	1.35758520302856e-161	0.287796861116346	0.729	0.374	3.14240246945021e-157	Myeloid cells 2	HAT1
CAPZA1	1.7511779751278e-161	0.388026322819418	0.914	0.612	4.05345165902831e-157	Myeloid cells 2	CAPZA1
BST2	2.03606238946278e-161	0.429210493844222	0.937	0.576	4.7128736128895e-157	Myeloid cells 2	BST2
FAM120A	4.56408017710841e-161	0.372854554891429	0.77	0.442	1.05644763859528e-156	Myeloid cells 2	FAM120A
PRPF40A	5.86970460962031e-161	0.417008510463278	0.891	0.604	1.35866052598881e-156	Myeloid cells 2	PRPF40A
UCHL3	2.40817941106316e-160	0.363055177422898	0.695	0.374	5.57421288278791e-156	Myeloid cells 2	UCHL3
CS	8.31232361801645e-160	0.251398973112277	0.57	0.26	1.92405354786227e-155	Myeloid cells 2	CS
FCER1G	9.20198681697716e-160	0.343693517916091	0.813	0.389	2.1299838885257e-155	Myeloid cells 2	FCER1G
NDUFB2	1.64255387647377e-159	0.446643641294588	0.961	0.765	3.80201945787384e-155	Myeloid cells 2	NDUFB2
TACC1	2.0081689569644e-159	0.334865339826287	0.814	0.457	4.64830868468551e-155	Myeloid cells 2	TACC1
SGK1	2.43007018662509e-159	0.631988905603151	0.69	0.368	5.62488346098109e-155	Myeloid cells 2	SGK1
CLIC1	5.54955806273029e-159	0.496294183387324	0.988	0.877	1.28455620478018e-154	Myeloid cells 2	CLIC1
CYBA	8.87536292649424e-159	0.528549935327176	0.984	0.79	2.05438025659562e-154	Myeloid cells 2	CYBA
NUDCD2	9.3998588981782e-159	0.329102334688672	0.765	0.424	2.17578533916131e-154	Myeloid cells 2	NUDCD2
RCC2	1.01763018671496e-158	0.32346865083086	0.738	0.389	2.35550859318911e-154	Myeloid cells 2	RCC2
TUBB4B	1.35343949998366e-158	0.512677677495221	0.942	0.71	3.13280641061217e-154	Myeloid cells 2	TUBB4B
COMMD9	2.90085776724759e-158	0.296325134220418	0.668	0.345	6.71461547384799e-154	Myeloid cells 2	COMMD9
MBNL1	7.21800923526568e-158	0.323432090486949	0.868	0.527	1.67075259768695e-153	Myeloid cells 2	MBNL1
ZNF106	8.15684965421795e-158	0.279136412291057	0.745	0.389	1.88806598946183e-153	Myeloid cells 2	ZNF106
TMEM160	9.59640879814065e-158	0.348515707198995	0.884	0.543	2.22128074450562e-153	Myeloid cells 2	TMEM160
SNRPF	2.23680929161629e-157	0.453549293350602	0.895	0.622	5.17754246730424e-153	Myeloid cells 2	SNRPF
ETFB	2.70252030146523e-157	0.444223983530496	0.884	0.6	6.25552374180158e-153	Myeloid cells 2	ETFB
EIF3A	3.28421266744591e-157	0.482534309917498	0.911	0.66	7.60196706133705e-153	Myeloid cells 2	EIF3A
DAZAP1	9.00117310218612e-157	0.30278522896195	0.76	0.41	2.08350153796302e-152	Myeloid cells 2	DAZAP1
ATP6V1A	1.69438888192142e-156	0.323162922577015	0.687	0.35	3.92200194498351e-152	Myeloid cells 2	ATP6V1A
HNRNPD	2.50014822563169e-156	0.442273291558038	0.925	0.668	5.78709309786968e-152	Myeloid cells 2	HNRNPD
PSMB9	3.33508100239935e-156	0.585089555189942	0.86	0.473	7.71971199625379e-152	Myeloid cells 2	PSMB9
ANP32A	3.91165434141555e-156	0.417560665507164	0.915	0.64	9.05430630407456e-152	Myeloid cells 2	ANP32A
MTCH2	3.97287015156838e-156	0.388360935076936	0.761	0.446	9.19600253983533e-152	Myeloid cells 2	MTCH2
COX17	4.19321109015484e-156	0.352338799085332	0.86	0.532	9.70602571038142e-152	Myeloid cells 2	COX17
ALYREF	4.64868183732183e-156	0.376870561872769	0.81	0.455	1.07603038488488e-151	Myeloid cells 2	ALYREF
BID	7.66063534777512e-156	0.328845138900793	0.753	0.409	1.77320726394951e-151	Myeloid cells 2	BID
RPL22L1	1.30931541304266e-155	0.634037703736638	0.832	0.574	3.03067238656985e-151	Myeloid cells 2	RPL22L1
LRRC58	5.13716504880182e-155	0.282980354818285	0.665	0.329	1.18909959384616e-150	Myeloid cells 2	LRRC58
PLTP	6.21718471997107e-155	0.445496423322861	0.661	0.342	1.4390917471317e-150	Myeloid cells 2	PLTP
APPL1	7.11457558349929e-155	0.334375941613718	0.764	0.432	1.64681081031258e-150	Myeloid cells 2	APPL1
GLRX3	9.40203193908777e-155	0.40049796145087	0.787	0.47	2.17628833294065e-150	Myeloid cells 2	GLRX3
BAZ1B	1.76500035541589e-154	0.291753157606064	0.727	0.372	4.08544632268115e-150	Myeloid cells 2	BAZ1B
EBP	4.42831572207488e-154	0.283637981825212	0.704	0.353	1.02502224018867e-149	Myeloid cells 2	EBP
FAM129B	6.51719958002979e-154	0.279595479070796	0.531	0.237	1.5085361867895e-149	Myeloid cells 2	FAM129B
PSME2	1.75784801192196e-153	0.502385953802385	0.958	0.718	4.06889079319577e-149	Myeloid cells 2	PSME2
CHCHD10	2.09559043373563e-153	0.470633214827131	0.837	0.542	4.85066317696786e-149	Myeloid cells 2	CHCHD10
PBDC1	2.80645712865716e-153	0.269416335688282	0.707	0.356	6.49610631570272e-149	Myeloid cells 2	PBDC1
TAOK3	4.81012269813701e-153	0.264343270344263	0.767	0.405	1.11339910093777e-148	Myeloid cells 2	TAOK3
C1QBP	6.01843718013176e-153	0.810513179995124	0.837	0.636	1.3930876540851e-148	Myeloid cells 2	C1QBP
GPN3	6.24042497268951e-153	0.257235632249252	0.677	0.34	1.44447116842844e-148	Myeloid cells 2	GPN3
ARL8B	1.16730741434785e-152	0.263281411421041	0.69	0.346	2.70196647199098e-148	Myeloid cells 2	ARL8B
SUMO3	1.23303765202583e-152	0.363113955090597	0.859	0.534	2.85411225314418e-148	Myeloid cells 2	SUMO3
TFRC	1.68649649960257e-152	0.28965075676282	0.568	0.264	3.90373344763008e-148	Myeloid cells 2	TFRC
SLBP	2.53665517950963e-152	0.453597122712126	0.768	0.452	5.87159574401093e-148	Myeloid cells 2	SLBP
PSMG2	2.72207487851952e-152	0.329525672600605	0.869	0.534	6.30078672130914e-148	Myeloid cells 2	PSMG2
SH3KBP1	3.51445573360572e-152	0.259751448939776	0.783	0.411	8.13491068657716e-148	Myeloid cells 2	SH3KBP1
WBP11	4.55132089996672e-152	0.25997505046525	0.715	0.372	1.0534942487153e-147	Myeloid cells 2	WBP11
YWHAG	8.42135521355012e-152	0.400421220854498	0.757	0.457	1.94929109128045e-147	Myeloid cells 2	YWHAG
MMP91	1.08601859256113e-151	0.485308765284477	0.735	0.494	2.51380723620125e-147	Myeloid cells 2	MMP9
BLVRB	1.32770149254603e-151	0.525234506603658	0.815	0.49	3.0732306447963e-147	Myeloid cells 2	BLVRB
NDUFAB1	1.8322055163492e-151	0.516301664214054	0.92	0.69	4.2410061086935e-147	Myeloid cells 2	NDUFAB1
POMP	2.28177520164928e-151	0.411021409287241	0.972	0.816	5.28162505925758e-147	Myeloid cells 2	POMP
DERA	3.23700643557924e-151	0.269933999340759	0.639	0.316	7.49269879643528e-147	Myeloid cells 2	DERA
SSRP1	5.26884430421161e-151	0.354831884908806	0.753	0.414	1.21957939109586e-146	Myeloid cells 2	SSRP1
MNDA	8.85488226033965e-151	0.27971726540211	0.413	0.153	2.04963959680082e-146	Myeloid cells 2	MNDA
STEAP11	9.81784790393728e-151	0.448784204023323	0.378	0.152	2.27253725432436e-146	Myeloid cells 2	STEAP1
PSMD14	1.08717032714711e-150	0.344765845398286	0.804	0.46	2.51647315624741e-146	Myeloid cells 2	PSMD14
IPO7	3.71872428117683e-150	0.356711989090638	0.724	0.406	8.60773109364001e-146	Myeloid cells 2	IPO7
TCERG1	7.96628639270814e-149	0.264686840866791	0.66	0.33	1.84395631132015e-144	Myeloid cells 2	TCERG1
VPS26A	1.3764465746538e-148	0.269595615858638	0.719	0.377	3.18606088635116e-144	Myeloid cells 2	VPS26A
NFATC1	1.43189064153173e-148	0.338618268309662	0.523	0.234	3.3143972679535e-144	Myeloid cells 2	NFATC1
MRPS34	2.25353114002663e-148	0.475661780869107	0.848	0.585	5.21624852981963e-144	Myeloid cells 2	MRPS34
MAGOHB	7.36499126498607e-148	0.276852252839464	0.702	0.349	1.70477452810632e-143	Myeloid cells 2	MAGOHB
TMEM109	1.90104793531037e-147	0.279031464637988	0.75	0.398	4.40035565586291e-143	Myeloid cells 2	TMEM109
HNRNPA3	4.3400910474166e-147	0.440761530241895	0.964	0.788	1.00460087474552e-142	Myeloid cells 2	HNRNPA3
CBX5	5.83654353339314e-147	0.283407591134466	0.77	0.399	1.35098473167451e-142	Myeloid cells 2	CBX5
NOLC1	2.97935129121446e-146	0.291859805754253	0.562	0.269	6.89630443377412e-142	Myeloid cells 2	NOLC1
PRELID3B	1.32936887649774e-145	0.26660774876892	0.687	0.362	3.07709013842931e-141	Myeloid cells 2	PRELID3B
LRPPRC	1.42954663455254e-145	0.281673427282379	0.601	0.301	3.30897159499875e-141	Myeloid cells 2	LRPPRC
NDUFV2	1.89344138225814e-145	0.323698120796682	0.945	0.703	4.38274876751292e-141	Myeloid cells 2	NDUFV2
MCRIP2	5.02480075211227e-145	0.331787483401912	0.603	0.302	1.16309063009143e-140	Myeloid cells 2	MCRIP2
CCT5	7.16124376275642e-145	0.460631870358619	0.909	0.659	1.65761309376523e-140	Myeloid cells 2	CCT5
CEP170	4.07666280360335e-144	0.394086976504267	0.708	0.399	9.43625139150066e-140	Myeloid cells 2	CEP170
ACAA2	2.42604891578471e-143	0.292549603047886	0.738	0.406	5.61557542536688e-139	Myeloid cells 2	ACAA2
EIF2S2	4.2042769271815e-143	0.400863790746979	0.903	0.622	9.73163980334703e-139	Myeloid cells 2	EIF2S2
EIF3J	3.10290857902808e-142	0.368927243430669	0.788	0.485	7.1823024878763e-138	Myeloid cells 2	EIF3J
PRKDC	5.69459047776164e-142	0.436029111364783	0.826	0.523	1.31812685788749e-137	Myeloid cells 2	PRKDC
CMC2	1.85047514041285e-141	0.274723484154813	0.801	0.463	4.28329480751362e-137	Myeloid cells 2	CMC2
CORO1C	1.93067254104125e-141	0.311025908322065	0.701	0.379	4.46892773074817e-137	Myeloid cells 2	CORO1C
POP7	3.10958658462906e-141	0.259293369602483	0.658	0.335	7.19776006744089e-137	Myeloid cells 2	POP7
PTPN11	3.93655544640232e-141	0.271424453122038	0.597	0.297	9.11194489178745e-137	Myeloid cells 2	PTPN11
PSMA3	4.81734389832003e-141	0.439526363810199	0.885	0.618	1.11507059214414e-136	Myeloid cells 2	PSMA3
SLC25A11	6.21636443339731e-141	0.338230189537681	0.786	0.472	1.43890187539847e-136	Myeloid cells 2	SLC25A11
SDHD	2.51390188563268e-140	0.34773781089672	0.798	0.49	5.81892869467397e-136	Myeloid cells 2	SDHD
SNRPA1	7.61208488333276e-140	0.334387725155172	0.793	0.452	1.76196928794503e-135	Myeloid cells 2	SNRPA1
CNPY3	1.5518517962275e-139	0.355538416615848	0.845	0.518	3.5920713527278e-135	Myeloid cells 2	CNPY3
CAPRIN1	1.56497002334685e-139	0.32214011517739	0.749	0.425	3.62243611304094e-135	Myeloid cells 2	CAPRIN1
EIF4G1	2.203364023e-139	0.35355900380666	0.727	0.42	5.1001267040381e-135	Myeloid cells 2	EIF4G1
NDUFA2	3.13104996506139e-139	0.364341556200601	0.899	0.618	7.24744135412761e-135	Myeloid cells 2	NDUFA2
BLOC1S1	8.59271487546851e-139	0.420924845284932	0.958	0.668	1.9889557122247e-134	Myeloid cells 2	BLOC1S1
CTSB	1.92943291543897e-138	0.731839489226761	0.895	0.694	4.46605836936658e-134	Myeloid cells 2	CTSB
MRPL17	3.68097646433833e-138	0.339744831892857	0.736	0.426	8.52035622200394e-134	Myeloid cells 2	MRPL17
NDUFB6	1.77603935062248e-137	0.361810071678863	0.804	0.502	4.11099828488587e-133	Myeloid cells 2	NDUFB6
JPT1	2.82458549456093e-137	0.494890497358052	0.95	0.709	6.53806804426018e-133	Myeloid cells 2	JPT1
PARP14	3.14411950996325e-137	0.261785464998472	0.732	0.389	7.27769342971193e-133	Myeloid cells 2	PARP14
MRPL57	5.14753480933965e-137	0.375870173732017	0.873	0.604	1.19149988231785e-132	Myeloid cells 2	MRPL57
HADHA	5.77174281897165e-137	0.386266213592474	0.871	0.572	1.33598531030737e-132	Myeloid cells 2	HADHA
INSIG1	7.36600010668943e-137	0.480114068973485	0.656	0.353	1.7050080446954e-132	Myeloid cells 2	INSIG1
CLTA	7.96207252635594e-137	0.417294965442787	0.961	0.764	1.84298092767561e-132	Myeloid cells 2	CLTA
EIF4EBP1	1.42612871823506e-136	0.464536002160298	0.792	0.53	3.30106014409869e-132	Myeloid cells 2	EIF4EBP1
DDX21	2.84294125525394e-136	0.4401829649157	0.789	0.508	6.58055612353629e-132	Myeloid cells 2	DDX21
MINOS1	2.90515725942901e-136	0.430326410110461	0.918	0.718	6.72456750840033e-132	Myeloid cells 2	MINOS1
SKAP2	3.94802192108389e-136	0.349331001089454	0.759	0.443	9.13848634073287e-132	Myeloid cells 2	SKAP2
UQCRFS1	7.99357778086962e-136	0.464436885903923	0.852	0.604	1.85027344893789e-131	Myeloid cells 2	UQCRFS1
ARL2	1.30337940796728e-135	0.346378219457164	0.781	0.476	3.01693231562186e-131	Myeloid cells 2	ARL2
GLRX2	3.85294207078646e-135	0.269434709447317	0.629	0.332	8.91840501124941e-131	Myeloid cells 2	GLRX2
ENO1	4.51362285539908e-135	0.413892738346536	0.977	0.861	1.04476828233922e-130	Myeloid cells 2	ENO1
RAD23A	1.05884240350719e-134	0.392571820313799	0.874	0.6	2.4509025113981e-130	Myeloid cells 2	RAD23A
SDF2L1	2.59749216113595e-134	0.429422683206941	0.862	0.535	6.01241510538138e-130	Myeloid cells 2	SDF2L1
IFI16	3.3660703756959e-134	0.471312710965907	0.914	0.609	7.79144309862331e-130	Myeloid cells 2	IFI16
BMP2K	4.22878940146198e-134	0.334892157174595	0.701	0.379	9.78837882756404e-130	Myeloid cells 2	BMP2K
UQCR10	5.10598898725311e-134	0.420651622079423	0.966	0.781	1.18188327087948e-129	Myeloid cells 2	UQCR10
GMFG	7.06881142561836e-134	0.293022836967967	0.93	0.532	1.63621778068788e-129	Myeloid cells 2	GMFG
RUVBL1	7.50877578027326e-134	0.259678434141485	0.656	0.346	1.73805632985985e-129	Myeloid cells 2	RUVBL1
CDK2AP2	4.52444690967928e-133	0.295437565604782	0.759	0.408	1.04727372618346e-128	Myeloid cells 2	CDK2AP2
NPC2	4.53031102152147e-133	0.539693218631496	0.877	0.673	1.04863109215157e-128	Myeloid cells 2	NPC2
LARS	1.17654587357346e-132	0.332693787533754	0.693	0.394	2.7233507335605e-128	Myeloid cells 2	LARS
NOP58	2.44552280980799e-132	0.281088051913915	0.786	0.446	5.66065164786256e-128	Myeloid cells 2	NOP58
PSAP	5.09976173742049e-132	0.520008575191467	0.884	0.727	1.18044184936072e-127	Myeloid cells 2	PSAP
SRSF1	5.64845271737697e-132	0.284258686096865	0.741	0.413	1.30744735049125e-127	Myeloid cells 2	SRSF1
SNRPA	6.38198383581195e-132	0.26413786879369	0.664	0.343	1.47723779847539e-127	Myeloid cells 2	SNRPA
MRPS6	7.44827607482725e-132	0.259097623009493	0.823	0.497	1.72405246304026e-127	Myeloid cells 2	MRPS6
FCGR1A	1.76682083522056e-131	0.353332601830859	0.339	0.123	4.08966018728504e-127	Myeloid cells 2	FCGR1A
ILF3	3.0587859029444e-131	0.290954116976988	0.79	0.468	7.08017172954541e-127	Myeloid cells 2	ILF3
MAP2K3	3.47606831401895e-131	0.286855535912505	0.724	0.396	8.04605532645966e-127	Myeloid cells 2	MAP2K3
UBE2I	4.46573827229588e-131	0.369349245318965	0.921	0.686	1.03368443788833e-126	Myeloid cells 2	UBE2I
PRR13	4.60550430767929e-131	0.265926948237517	0.873	0.539	1.06603608209853e-126	Myeloid cells 2	PRR13
UBE2A	5.48144843595566e-131	0.263831828802866	0.831	0.486	1.26879086947066e-126	Myeloid cells 2	UBE2A
PDCD5	1.56310543283123e-130	0.397781073520001	0.887	0.606	3.61812014537444e-126	Myeloid cells 2	PDCD5
CCT6A	1.66411489611836e-130	0.483107924867674	0.893	0.649	3.85192675004517e-126	Myeloid cells 2	CCT6A
GTF3C6	2.11187624522312e-130	0.352836386602575	0.89	0.618	4.88835994481796e-126	Myeloid cells 2	GTF3C6
RAD21	7.38256384621753e-130	0.384735717434503	0.898	0.564	1.70884205348397e-125	Myeloid cells 2	RAD21
PSMC3	1.27837698039181e-129	0.341764586497156	0.863	0.534	2.95905919651293e-125	Myeloid cells 2	PSMC3
GRPEL1	2.85164112900314e-129	0.290114752460815	0.661	0.368	6.60069372130357e-125	Myeloid cells 2	GRPEL1
H2AFJ	4.96832940179898e-129	0.361355403718779	0.837	0.498	1.15001920663441e-124	Myeloid cells 2	H2AFJ
TKT	6.43503502385505e-129	0.353973618475777	0.872	0.621	1.48951755697173e-124	Myeloid cells 2	TKT
ABRACL	7.56077235082377e-129	0.295885522369145	0.873	0.546	1.75009197604518e-124	Myeloid cells 2	ABRACL
EMC6	4.77095147669354e-127	0.325785257027525	0.776	0.479	1.10433213831025e-122	Myeloid cells 2	EMC6
COA6	6.66225098149315e-127	0.300831043304667	0.772	0.463	1.54211123468622e-122	Myeloid cells 2	COA6
ATP5F1B	1.00621911052706e-126	0.502420750669947	0.955	0.779	2.32909537513698e-122	Myeloid cells 2	ATP5F1B
C1orf21	2.72058345592775e-125	0.276187182865898	0.528	0.264	6.29733452543597e-121	Myeloid cells 2	C1orf21
UQCRQ	5.69539014809856e-125	0.373404396319926	0.923	0.682	1.31831195758037e-120	Myeloid cells 2	UQCRQ
RPS17	1.05483696103553e-124	0.411317658023871	0.851	0.599	2.44163111370894e-120	Myeloid cells 2	RPS17
LSM6	1.08637627332123e-124	0.255895781937498	0.776	0.46	2.51463515985664e-120	Myeloid cells 2	LSM6
PTPN12	1.19177850300003e-124	0.289682820788686	0.651	0.348	2.75860970089417e-120	Myeloid cells 2	PTPN12
SNRPD3	1.53510086104189e-124	0.363399860601226	0.931	0.688	3.55329796305365e-120	Myeloid cells 2	SNRPD3
TNFAIP3	1.20495533512661e-123	0.260008965230623	0.797	0.427	2.78911011421757e-119	Myeloid cells 2	TNFAIP3
CARHSP1	1.95278513956656e-123	0.434444473269548	0.856	0.518	4.52011176255472e-119	Myeloid cells 2	CARHSP1
C1orf162	3.69567533780338e-123	0.314336748549723	0.484	0.208	8.55437970441349e-119	Myeloid cells 2	C1orf162
CALM2	4.29446563671953e-123	0.396472890376644	0.986	0.894	9.94039960931469e-119	Myeloid cells 2	CALM2
YWHAE	4.36423280896517e-123	0.394586185547727	0.943	0.73	1.01018896829117e-118	Myeloid cells 2	YWHAE
MRPL55	8.19278953244442e-123	0.285094631092177	0.728	0.421	1.89638499307491e-118	Myeloid cells 2	MRPL55
MRPL18	8.98399477331027e-123	0.334639035287146	0.856	0.583	2.07952527017813e-118	Myeloid cells 2	MRPL18
NFKBIA	9.46137756594396e-123	0.571369864777846	0.931	0.746	2.19002506518905e-118	Myeloid cells 2	NFKBIA
PIN1	3.21805109349429e-122	0.265570935604796	0.852	0.524	7.44882286611124e-118	Myeloid cells 2	PIN1
GLRX5	4.45480353867009e-122	0.365414216250831	0.859	0.578	1.03115337509597e-117	Myeloid cells 2	GLRX5
GALK1	5.04711771618773e-122	0.253401968471922	0.644	0.341	1.16825633776597e-117	Myeloid cells 2	GALK1
MSANTD3	6.12639493799873e-122	0.318769745889889	0.452	0.213	1.41807663629857e-117	Myeloid cells 2	MSANTD3
GRB2	1.93860273302475e-121	0.304983354848006	0.874	0.559	4.48728374613238e-117	Myeloid cells 2	GRB2
MBD2	2.8609751737517e-121	0.252664962873628	0.811	0.491	6.62229923468306e-117	Myeloid cells 2	MBD2
BCAT1	2.90679844788035e-121	0.318573834422672	0.653	0.355	6.72836636730863e-117	Myeloid cells 2	BCAT1
MDH1	3.87888178869893e-121	0.358500607760108	0.897	0.623	8.97844767630141e-117	Myeloid cells 2	MDH1
PSMG1	4.242240826883e-121	0.255590391023206	0.635	0.34	9.81951484198609e-117	Myeloid cells 2	PSMG1
MRPL47	6.34807256319403e-121	0.301509961132129	0.798	0.498	1.46938835620252e-116	Myeloid cells 2	MRPL47
SNX5	8.11792866296293e-121	0.294986357953083	0.837	0.509	1.87905694761603e-116	Myeloid cells 2	SNX5
HEXB	1.11920910147577e-120	0.321941011473912	0.78	0.478	2.59063330718597e-116	Myeloid cells 2	HEXB
SET	1.36092344996024e-120	0.394954565048606	0.963	0.806	3.15012950962297e-116	Myeloid cells 2	SET
CCAR1	1.96735248244821e-120	0.280773521519445	0.773	0.461	4.55383079112286e-116	Myeloid cells 2	CCAR1
SUPT16H	3.28967441113641e-120	0.289438632063604	0.769	0.446	7.61460935945745e-116	Myeloid cells 2	SUPT16H
RNASEH2C	4.81951589660079e-120	0.296686388508399	0.867	0.561	1.11557334458618e-115	Myeloid cells 2	RNASEH2C
CISD2	7.47339744386773e-120	0.285845274361674	0.812	0.501	1.72986730633206e-115	Myeloid cells 2	CISD2
TSPO	9.51548723716429e-120	0.467939622448644	0.943	0.788	2.20254983078642e-115	Myeloid cells 2	TSPO
NHP2	1.16113660995927e-119	0.327106940646154	0.83	0.558	2.68768291107273e-115	Myeloid cells 2	NHP2
DDX46	1.55877077516047e-119	0.292038429328727	0.838	0.546	3.60808671326394e-115	Myeloid cells 2	DDX46
PSMD2	1.95624369021158e-119	0.334105290839675	0.827	0.53	4.52811726973274e-115	Myeloid cells 2	PSMD2
GPI	6.15223428550788e-119	0.250238387492407	0.723	0.413	1.42405767006651e-114	Myeloid cells 2	GPI
RAB5IF	6.70893734661457e-119	0.311367462276007	0.852	0.53	1.55291772762087e-114	Myeloid cells 2	RAB5IF
OSM	1.14587874291919e-118	0.271384188334228	0.324	0.119	2.65236552623505e-114	Myeloid cells 2	OSM
PPP4C	1.19959041425623e-118	0.288854324604891	0.878	0.574	2.7766919318789e-114	Myeloid cells 2	PPP4C
NDUFB8	1.47672128218065e-118	0.377725495722485	0.946	0.733	3.41816675186354e-114	Myeloid cells 2	NDUFB8
SPRED1	3.40522888574179e-118	0.27229048159257	0.615	0.318	7.88208330182651e-114	Myeloid cells 2	SPRED1
GTF3A	4.16290135366307e-118	0.367446912775385	0.893	0.658	9.63586776332392e-114	Myeloid cells 2	GTF3A
OLA1	4.39143276510524e-118	0.269952351221306	0.76	0.463	1.01648494213891e-113	Myeloid cells 2	OLA1
TMEM70	6.65893942605204e-118	0.256895490473723	0.739	0.425	1.54134470894827e-113	Myeloid cells 2	TMEM70
C20orf27	7.17643724845322e-118	0.279974895393912	0.65	0.36	1.66112992989947e-113	Myeloid cells 2	C20orf27
PSMD7	1.07185687684322e-117	0.353293670824054	0.897	0.631	2.481027112829e-113	Myeloid cells 2	PSMD7
WNK1	1.38996367216693e-117	0.274698200871318	0.815	0.484	3.2173489119648e-113	Myeloid cells 2	WNK1
NDUFB10	2.08717428185411e-117	0.380964280392153	0.936	0.709	4.8311823102077e-113	Myeloid cells 2	NDUFB10
TGFBI1	2.77569472056085e-117	0.760426726384219	0.767	0.521	6.42490056968219e-113	Myeloid cells 2	TGFBI
ANKH1	3.752607831336e-117	0.314697907312648	0.721	0.404	8.68616134719345e-113	Myeloid cells 2	ANKH
SRRM1	2.13091326943564e-116	0.332546696529538	0.925	0.678	4.93242494476267e-112	Myeloid cells 2	SRRM1
MTPN	2.84587005401545e-116	0.320363668849416	0.855	0.576	6.58733541402956e-112	Myeloid cells 2	MTPN
TCP1	3.9448924548575e-116	0.347665908606601	0.858	0.595	9.13124256525865e-112	Myeloid cells 2	TCP1
GSPT1	5.78442245756494e-116	0.286310801237085	0.827	0.541	1.33892026625256e-111	Myeloid cells 2	GSPT1
ATP5F1D	1.21153053849422e-115	0.37140148165574	0.959	0.799	2.80432973745258e-111	Myeloid cells 2	ATP5F1D
NR4A2	6.12449552258133e-115	0.327595024035392	0.885	0.578	1.4176369786119e-110	Myeloid cells 2	NR4A2
LSM2	9.79206852179072e-115	0.310806637565556	0.878	0.568	2.2665701007389e-110	Myeloid cells 2	LSM2
MRPL21	9.88176663397598e-115	0.320163922260651	0.764	0.485	2.28733252276642e-110	Myeloid cells 2	MRPL21
PSMA1	1.04263020064678e-114	0.349745312642513	0.918	0.673	2.41337612543709e-110	Myeloid cells 2	PSMA1
DBI	1.50215053037464e-114	0.254976902622099	0.978	0.819	3.47702783265817e-110	Myeloid cells 2	DBI
THRAP3	1.70387517322248e-114	0.302333978649014	0.855	0.562	3.94395986345808e-110	Myeloid cells 2	THRAP3
MSN	2.26999717585033e-114	0.321349180931438	0.918	0.664	5.25436246294076e-110	Myeloid cells 2	MSN
FTL	3.47248708595699e-114	0.540731505309049	0.999	0.995	8.03776585786463e-110	Myeloid cells 2	FTL
NDUFC2	5.35982218677745e-114	0.369008903520646	0.944	0.748	1.24063804157338e-109	Myeloid cells 2	NDUFC2
TRIM28	3.10068620779297e-113	0.282626817426524	0.787	0.476	7.17715836517839e-109	Myeloid cells 2	TRIM28
PAK2	4.20726235118838e-113	0.263919903315597	0.824	0.524	9.73855016429573e-109	Myeloid cells 2	PAK2
UQCRC1	5.40589051828435e-113	0.332162984467884	0.811	0.523	1.25130147826728e-108	Myeloid cells 2	UQCRC1
ATP5MD	5.43559221917331e-113	0.346540357914317	0.927	0.696	1.25817653097205e-108	Myeloid cells 2	ATP5MD
PLEC	1.61256757739971e-112	0.3181466743512	0.665	0.388	3.7326101714071e-108	Myeloid cells 2	PLEC
DARS	2.47013049345292e-112	0.260836354564323	0.768	0.462	5.71761105319548e-108	Myeloid cells 2	DARS
GHITM	4.46551252932481e-112	0.323295026473483	0.873	0.62	1.03363218516281e-107	Myeloid cells 2	GHITM
HNRNPA2B1	1.35886918401425e-111	0.341976975180157	0.992	0.927	3.14537450023777e-107	Myeloid cells 2	HNRNPA2B1
PCMT1	1.42208603996305e-111	0.269459858489058	0.835	0.517	3.29170255670248e-107	Myeloid cells 2	PCMT1
RWDD1	1.45521659919382e-111	0.305052401159985	0.87	0.591	3.36838986215394e-107	Myeloid cells 2	RWDD1
MRPS12	1.89419731227915e-111	0.308269114781294	0.763	0.477	4.38449851873255e-107	Myeloid cells 2	MRPS12
NOP10	7.69179615377762e-111	0.334797638103832	0.933	0.726	1.7804200557149e-106	Myeloid cells 2	NOP10
UBE2L3	1.61021066238083e-110	0.312375017279652	0.92	0.664	3.72715462021292e-106	Myeloid cells 2	UBE2L3
SF3B5	1.91537793643983e-110	0.323662728359235	0.92	0.688	4.43352530947728e-106	Myeloid cells 2	SF3B5
ITGB1BP1	8.33542898217285e-110	0.253350072881391	0.817	0.479	1.92940174650355e-105	Myeloid cells 2	ITGB1BP1
ATP5F1C	2.88050766489455e-109	0.356981181233996	0.953	0.749	6.6675110919314e-105	Myeloid cells 2	ATP5F1C
NDUFA10	3.00879801911405e-109	0.276042064279563	0.778	0.488	6.96446477484329e-105	Myeloid cells 2	NDUFA10
SRSF3	3.72761458991553e-109	0.352570896988439	0.97	0.817	8.62830949127747e-105	Myeloid cells 2	SRSF3
MRPL51	9.28121954144231e-109	0.334679733890433	0.95	0.72	2.14832388725765e-104	Myeloid cells 2	MRPL51
HNRNPA1	1.7509524549205e-108	0.305150841958694	0.991	0.915	4.05292964740448e-104	Myeloid cells 2	HNRNPA1
EEF1E1	1.97164125287722e-108	0.267729414107311	0.67	0.387	4.56375800803491e-104	Myeloid cells 2	EEF1E1
FAM49B	2.06930722009561e-108	0.290699361411485	0.929	0.648	4.7898254223553e-104	Myeloid cells 2	FAM49B
SLC5A3	6.16538104369505e-108	0.312549002394506	0.616	0.337	1.42710075018409e-103	Myeloid cells 2	SLC5A3
HSPA9	2.90829218909398e-107	0.34762887153439	0.822	0.559	6.73182393009584e-103	Myeloid cells 2	HSPA9
RPS27L	3.09354654632797e-107	0.340659345324875	0.939	0.729	7.16063219078536e-103	Myeloid cells 2	RPS27L
RHEB	3.1051950864695e-107	0.342932521306068	0.917	0.651	7.18759506665096e-103	Myeloid cells 2	RHEB
ATP2A2	5.29526744271889e-107	0.264775183030064	0.724	0.422	1.22569555496614e-102	Myeloid cells 2	ATP2A2
TTYH3	1.06912346777528e-106	0.307575960513721	0.644	0.35	2.47470009085944e-102	Myeloid cells 2	TTYH3
HDAC2	1.19763079764311e-106	0.261852414550001	0.771	0.471	2.77215600730451e-102	Myeloid cells 2	HDAC2
ATP5F1A	1.11855644621675e-105	0.374198788526027	0.902	0.682	2.58912260605791e-101	Myeloid cells 2	ATP5F1A
COX5B	2.01232223823688e-105	0.326766894640139	0.963	0.821	4.65792228484691e-101	Myeloid cells 2	COX5B
TIMM17A	4.39822494875725e-105	0.30592674232884	0.722	0.447	1.01805712888884e-100	Myeloid cells 2	TIMM17A
ANXA1	6.95705863127711e-105	0.498787700581496	0.901	0.77	1.61035036138171e-100	Myeloid cells 2	ANXA1
MRPL4	7.81087106874469e-105	0.32168076964458	0.708	0.441	1.80798232628233e-100	Myeloid cells 2	MRPL4
MZT2A	8.45867628994787e-105	0.278672483434165	0.903	0.61	1.95792980083423e-100	Myeloid cells 2	MZT2A
ARPC5L	1.2674785912469e-104	0.262365462892091	0.809	0.482	2.93383269515921e-100	Myeloid cells 2	ARPC5L
NANS	1.49555962056237e-104	0.298413181394467	0.794	0.512	3.46177185371572e-100	Myeloid cells 2	NANS
PDAP1	2.84498332785273e-104	0.292211900393315	0.827	0.542	6.58528290898072e-100	Myeloid cells 2	PDAP1
CAPZA2	3.963793387635e-104	0.274787196614051	0.873	0.593	9.17499255435873e-100	Myeloid cells 2	CAPZA2
HSPH1	4.98214620533197e-104	0.552537418893594	0.889	0.658	1.15321738214819e-99	Myeloid cells 2	HSPH1
RPL35	5.80548945075761e-104	0.279191758469916	0.995	0.979	1.34379664316686e-99	Myeloid cells 2	RPL35
PSMA7	6.44293634551705e-104	0.31140844780431	0.984	0.878	1.49134647589683e-99	Myeloid cells 2	PSMA7
SNRPB	7.66224955460158e-104	0.309168263433891	0.957	0.757	1.77358090440363e-99	Myeloid cells 2	SNRPB
CAST	2.4638635982289e-103	0.330893098548724	0.858	0.607	5.70310507082043e-99	Myeloid cells 2	CAST
CANX	5.42390861375471e-103	0.317090813993114	0.892	0.645	1.2554721268258e-98	Myeloid cells 2	CANX
EMP3	5.57613237453076e-103	0.404777198709706	0.958	0.821	1.29070736073263e-98	Myeloid cells 2	EMP3
RPN1	6.700333700791e-103	0.287000303851299	0.783	0.489	1.55092624172209e-98	Myeloid cells 2	RPN1
SSBP1	1.79798386456125e-102	0.368634294601004	0.924	0.713	4.16179325129992e-98	Myeloid cells 2	SSBP1
NONO	4.69004319819689e-102	0.279114246443794	0.857	0.561	1.08560429908663e-97	Myeloid cells 2	NONO
MLEC	4.9903951411175e-102	0.337825140803975	0.831	0.574	1.15512676331447e-97	Myeloid cells 2	MLEC
EIF4G2	6.36950337046382e-102	0.356950804791197	0.928	0.743	1.47434894516126e-97	Myeloid cells 2	EIF4G2
RPLP0	7.33947987399498e-102	0.324109833717131	0.997	0.965	1.69886940643362e-97	Myeloid cells 2	RPLP0
ROCK1	2.31457473787799e-101	0.259601547291023	0.862	0.554	5.35754614576618e-97	Myeloid cells 2	ROCK1
CHCHD2	2.38212128160026e-101	0.274380355158856	0.992	0.933	5.51389613052012e-97	Myeloid cells 2	CHCHD2
ATP6V1F	4.35413179883197e-101	0.326218329573814	0.928	0.743	1.00785088747564e-96	Myeloid cells 2	ATP6V1F
EIF2S1	5.74500501065788e-101	0.281535940253738	0.758	0.48	1.32979630981698e-96	Myeloid cells 2	EIF2S1
NPM1	6.30119873872078e-101	0.596581368226206	0.992	0.938	1.4585384720517e-96	Myeloid cells 2	NPM1
CYCS	2.51782502540731e-100	0.461325291672168	0.94	0.779	5.82800958631031e-96	Myeloid cells 2	CYCS
PSMB3	5.71260425585561e-100	0.336807000521529	0.95	0.761	1.3222965071029e-95	Myeloid cells 2	PSMB3
COX7A2	2.91415718555887e-99	0.332102455791346	0.964	0.817	6.74539963741311e-95	Myeloid cells 2	COX7A2
DNPH1	1.36092838811175e-98	0.263264139174295	0.786	0.494	3.15014093996227e-94	Myeloid cells 2	DNPH1
TOMM40	2.34343969865809e-98	0.370921517051184	0.686	0.427	5.42435987048389e-94	Myeloid cells 2	TOMM40
NAA20	2.79394464983472e-98	0.276331052270982	0.797	0.517	6.46714368097244e-94	Myeloid cells 2	NAA20
PPT1	8.95635880234564e-98	0.351740712017697	0.826	0.572	2.07312837197894e-93	Myeloid cells 2	PPT1
VDAC2	9.09574516023476e-98	0.420184582819012	0.911	0.723	2.10539213223954e-93	Myeloid cells 2	VDAC2
ABCE1	9.28645492635865e-98	0.268980948638705	0.677	0.42	2.14953572180424e-93	Myeloid cells 2	ABCE1
COMT	4.13536926843563e-97	0.302313657295988	0.825	0.536	9.57213924564796e-93	Myeloid cells 2	COMT
HNRNPC	2.36063923119166e-96	0.343566943208267	0.956	0.804	5.46417162843934e-92	Myeloid cells 2	HNRNPC
TLN1	4.59248092027564e-96	0.256162617393117	0.853	0.554	1.0630215586162e-91	Myeloid cells 2	TLN1
RCAN1	1.13093978894922e-95	0.393688788518003	0.531	0.289	2.61778632948077e-91	Myeloid cells 2	RCAN1
RNF130	1.52561469607162e-95	0.257704483445246	0.73	0.449	3.53134033699699e-91	Myeloid cells 2	RNF130
IFRD2	3.32544310349994e-95	0.251421595453901	0.552	0.311	7.6974031516713e-91	Myeloid cells 2	IFRD2
PCBP1	3.748793557243e-94	0.311569855632667	0.959	0.773	8.67733244695038e-90	Myeloid cells 2	PCBP1
HNRNPM	4.10813873984173e-94	0.296245566043375	0.917	0.68	9.50910874111166e-90	Myeloid cells 2	HNRNPM
NDUFA1	5.45457961732215e-94	0.284751587743522	0.916	0.677	1.26257154402156e-89	Myeloid cells 2	NDUFA1
ZC3H15	5.54429063804029e-94	0.301525529693011	0.854	0.615	1.28333695398719e-89	Myeloid cells 2	ZC3H15
NUDC	6.27867798833639e-94	0.319621919506505	0.889	0.644	1.45332559396022e-89	Myeloid cells 2	NUDC
TMSB4X	1.1248856369537e-93	0.454056523767447	1	0.994	2.60377278385672e-89	Myeloid cells 2	TMSB4X
CLTC	1.67678079194936e-93	0.323800168235493	0.804	0.537	3.88124449912519e-89	Myeloid cells 2	CLTC
CBX3	6.92848343144551e-93	0.295808558514715	0.926	0.673	1.60373605987669e-88	Myeloid cells 2	CBX3
RAB311	9.6992860596773e-93	0.270697283355535	0.757	0.504	2.24509374423351e-88	Myeloid cells 2	RAB31
MRTO4	1.33486992951281e-92	0.280827644938984	0.624	0.374	3.08982342584329e-88	Myeloid cells 2	MRTO4
TUFM	1.44605644717753e-92	0.362955264952148	0.893	0.681	3.34718685828183e-88	Myeloid cells 2	TUFM
RNH1	1.59216325826867e-92	0.29966397840564	0.866	0.624	3.68538029391448e-88	Myeloid cells 2	RNH1
DNAJA4	2.30009688982235e-92	0.458727360349482	0.507	0.273	5.3240342708718e-88	Myeloid cells 2	DNAJA4
CNIH4	2.55818598901054e-92	0.261264785416469	0.746	0.467	5.92143310876269e-88	Myeloid cells 2	CNIH4
RAB32	5.30246231572547e-92	0.324254298631687	0.725	0.475	1.22736095222097e-87	Myeloid cells 2	RAB32
ATP5PO	6.12411424038097e-92	0.321196462145416	0.942	0.76	1.41754872322098e-87	Myeloid cells 2	ATP5PO
PSMA5	1.92717844176093e-91	0.311768378637173	0.896	0.65	4.46083993914403e-87	Myeloid cells 2	PSMA5
MRPL41	2.41092672238142e-91	0.302964666603314	0.876	0.627	5.58057208429628e-87	Myeloid cells 2	MRPL41
ADI1	5.14718730184062e-91	0.256940031563353	0.768	0.493	1.19141944475705e-86	Myeloid cells 2	ADI1
HIF1A	2.34762367884797e-90	0.305506710464086	0.809	0.548	5.43404452942939e-86	Myeloid cells 2	HIF1A
COX4I1	3.01701273092318e-90	0.279462245900807	0.984	0.926	6.98347936826788e-86	Myeloid cells 2	COX4I1
NRP1	4.47055826874884e-90	0.256045888147917	0.524	0.273	1.0348001224673e-85	Myeloid cells 2	NRP1
TPI1	5.89613709624088e-90	0.29527576827781	0.971	0.843	1.36477885366688e-85	Myeloid cells 2	TPI1
HLA-DRB5	9.39493808665222e-90	0.299355750193062	0.386	0.179	2.17464631891739e-85	Myeloid cells 2	HLA-DRB5
EIF3K	2.32070682926648e-89	0.30252911333428	0.968	0.842	5.37174009770311e-85	Myeloid cells 2	EIF3K
YBX3	5.46848245858973e-89	0.279689522693249	0.846	0.593	1.26578963468977e-84	Myeloid cells 2	YBX3
ATP5PB	5.97895666243864e-88	0.309590335586826	0.915	0.687	1.38394909865467e-83	Myeloid cells 2	ATP5PB
IMPDH2	1.15838412565684e-87	0.253392510334863	0.744	0.472	2.68131173565788e-83	Myeloid cells 2	IMPDH2
ARHGDIA	4.53521258883802e-87	0.278297575996173	0.92	0.672	1.04976565793834e-82	Myeloid cells 2	ARHGDIA
NDUFS3	1.05361607295394e-86	0.278732957556509	0.747	0.496	2.43880512406649e-82	Myeloid cells 2	NDUFS3
CCT4	1.67225803597925e-86	0.309581131653784	0.882	0.654	3.87077567588117e-82	Myeloid cells 2	CCT4
ATP6V0B	2.13176242043327e-86	0.385716136160149	0.946	0.793	4.93439047457689e-82	Myeloid cells 2	ATP6V0B
TRAPPC1	9.67032349720657e-86	0.253682375645662	0.892	0.621	2.2383897798984e-81	Myeloid cells 2	TRAPPC1
PSMA2	3.02775674873401e-85	0.294719600436544	0.895	0.646	7.00834854629461e-81	Myeloid cells 2	PSMA2
HNRNPU	3.82982094618823e-85	0.320381223130126	0.961	0.8	8.8648865441419e-81	Myeloid cells 2	HNRNPU
COX6B1	6.16707234527741e-85	0.269857021367063	0.969	0.831	1.42749223576136e-80	Myeloid cells 2	COX6B1
PPP1CA	7.27917500754082e-85	0.331608316598581	0.951	0.727	1.68491063899547e-80	Myeloid cells 2	PPP1CA
EIF5A	7.84186289204412e-85	0.405000570000543	0.89	0.703	1.81515600362145e-80	Myeloid cells 2	EIF5A
ODC1	2.89902084675108e-84	0.286221639270153	0.739	0.474	6.71036355397472e-80	Myeloid cells 2	ODC1
EIF3M	7.00690346016326e-84	0.289722125655405	0.865	0.642	1.62188794392399e-79	Myeloid cells 2	EIF3M
DUSP4	9.12247895415389e-84	0.370699397675618	0.389	0.184	2.111580203518e-79	Myeloid cells 2	DUSP4
NME41	2.81714695326685e-83	0.296675586393531	0.693	0.465	6.52085005272679e-79	Myeloid cells 2	NME4
ABL2	3.01074748084154e-83	0.254199211852914	0.625	0.367	6.96897719390392e-79	Myeloid cells 2	ABL2
CCT8	3.27682084615023e-83	0.330720128719161	0.885	0.671	7.58485721258394e-79	Myeloid cells 2	CCT8
HNRNPR	1.92262834758622e-82	0.272059626885907	0.916	0.654	4.45030783615782e-78	Myeloid cells 2	HNRNPR
DAB2	6.61990438161987e-82	0.500673936252168	0.6	0.357	1.53230926721355e-77	Myeloid cells 2	DAB2
TMEM14B	2.41911562684572e-81	0.25137383667531	0.874	0.615	5.5995269414598e-77	Myeloid cells 2	TMEM14B
PPA1	7.71100588255862e-80	0.321379033775882	0.841	0.612	1.78486653163584e-75	Myeloid cells 2	PPA1
NOL7	1.18541882981176e-77	0.263724008540588	0.827	0.59	2.74388896536528e-73	Myeloid cells 2	NOL7
SERBP1	1.6280381617525e-77	0.343654749326458	0.953	0.809	3.76841993300851e-73	Myeloid cells 2	SERBP1
AKR1A1	5.51320583593437e-77	0.266561244923565	0.862	0.598	1.27614175484373e-72	Myeloid cells 2	AKR1A1
MRPS15	6.56738350855314e-77	0.253861907082698	0.834	0.571	1.52015226072479e-72	Myeloid cells 2	MRPS15
HSPA8	1.58854221899805e-76	0.340510885815541	0.987	0.926	3.67699867431479e-72	Myeloid cells 2	HSPA8
HMOX1	2.44472180762108e-76	0.430954711294888	0.609	0.358	5.65879756810051e-72	Myeloid cells 2	HMOX1
HMGN1	3.40131195282406e-76	0.266716684862192	0.973	0.812	7.87301677720184e-72	Myeloid cells 2	HMGN1
LDHA	3.67985029502262e-76	0.301059673711446	0.976	0.874	8.51774947788885e-72	Myeloid cells 2	LDHA
MRPL12	3.64350149899657e-75	0.274516513784975	0.766	0.51	8.43361291972737e-71	Myeloid cells 2	MRPL12
FKBP4	6.17218585781262e-75	0.285511745253731	0.734	0.494	1.42867586050789e-70	Myeloid cells 2	FKBP4
CREG1	3.31589260527444e-74	0.252448909368859	0.723	0.461	7.67529661342876e-70	Myeloid cells 2	CREG1
STOML2	4.40446186470354e-74	0.263077182657872	0.805	0.559	1.01950078782293e-69	Myeloid cells 2	STOML2
SSB	1.19521387894e-73	0.284505109157533	0.876	0.677	2.76656156558241e-69	Myeloid cells 2	SSB
DDT	1.61112846117281e-73	0.286877684358993	0.911	0.696	3.72927904907669e-69	Myeloid cells 2	DDT
RPS26	1.77215742756456e-73	0.296859434353421	0.969	0.846	4.10201279758368e-69	Myeloid cells 2	RPS26
RPL27A	1.22595076182073e-72	0.253182189705668	0.998	0.973	2.83770822838644e-68	Myeloid cells 2	RPL27A
CCT7	1.07149689630286e-70	0.264784569808629	0.855	0.63	2.48019386587223e-66	Myeloid cells 2	CCT7
APLP2	7.74705464490758e-70	0.347670786197125	0.84	0.658	1.79321073865676e-65	Myeloid cells 2	APLP2
NME1	2.3367870908975e-69	0.34098136957888	0.811	0.587	5.40896107930044e-65	Myeloid cells 2	NME1
CPVL	2.22883375501098e-68	0.305309837544167	0.712	0.462	5.15908149272391e-64	Myeloid cells 2	CPVL
PHB2	3.95931518493916e-68	0.27154927543385	0.874	0.643	9.16462685857867e-64	Myeloid cells 2	PHB2
HBEGF	5.312911130854e-68	0.256111556002002	0.42	0.223	1.22977953945878e-63	Myeloid cells 2	HBEGF
GADD45GIP1	2.13406036193074e-67	0.279352311229395	0.869	0.674	4.93970951976108e-63	Myeloid cells 2	GADD45GIP1
GNL3	5.05769225306849e-67	0.268908421500366	0.66	0.438	1.17070402581776e-62	Myeloid cells 2	GNL3
UBE2M	1.5886048282381e-66	0.255990217859294	0.86	0.62	3.67714359592273e-62	Myeloid cells 2	UBE2M
RAC1	4.72182855356664e-66	0.280417852311648	0.975	0.85	1.09296165529407e-61	Myeloid cells 2	RAC1
CYC1	9.52570927911551e-66	0.288441633961497	0.838	0.607	2.20491592683687e-61	Myeloid cells 2	CYC1
VIM1	2.44665493352865e-59	0.278162323410229	0.996	0.968	5.66327217463877e-55	Myeloid cells 2	VIM
PRDX1	8.02184552170971e-58	0.331658776134868	0.965	0.857	1.85681658291015e-53	Myeloid cells 2	PRDX1
HSP90B11	2.45956419745234e-56	0.345992673246257	0.951	0.801	5.69315324784292e-52	Myeloid cells 2	HSP90B1
KLF6	2.46343923465968e-56	0.314700137708722	0.88	0.689	5.70212279646676e-52	Myeloid cells 2	KLF6
FCGRT	6.12215811208847e-56	0.273079881394326	0.818	0.612	1.41709593820512e-51	Myeloid cells 2	FCGRT
PHB	9.5421329390045e-56	0.274840445868793	0.853	0.648	2.20871751139137e-51	Myeloid cells 2	PHB
SLC25A3	1.38123947083631e-52	0.257961687755989	0.972	0.866	3.19715500314481e-48	Myeloid cells 2	SLC25A3
GSN1	1.9705297306095e-50	0.300014309645597	0.796	0.679	4.56118516744181e-46	Myeloid cells 2	GSN
BRI3	3.95652828025272e-48	0.264987354392584	0.906	0.745	9.15817601030097e-44	Myeloid cells 2	BRI3
BAG3	6.40149807279745e-47	0.464631739263817	0.537	0.357	1.48175475891043e-42	Myeloid cells 2	BAG3
PPP1R14B	2.64559493089568e-46	0.320281931511244	0.874	0.719	6.12375858654423e-42	Myeloid cells 2	PPP1R14B
KCTD12	8.12541570030479e-44	0.310193940702991	0.716	0.523	1.88078997214955e-39	Myeloid cells 2	KCTD12
RAB131	1.7196694586103e-38	0.303795717228359	0.752	0.628	3.98051889584526e-34	Myeloid cells 2	RAB13
GLUL	7.36894508295681e-38	0.283075055149814	0.778	0.61	1.70568971835201e-33	Myeloid cells 2	GLUL
SUB1	1.08091316048708e-10	0.267704220865773	0.976	0.899	2.50198969257945e-06	Myeloid cells 2	SUB1
CCL5	0	4.48895146281618	0.723	0.123	0	NK/T cells	CCL5
NKG7	0	4.21499252651765	0.636	0.091	0	NK/T cells	NKG7
IL32	0	3.7169562532405	0.87	0.159	0	NK/T cells	IL32
CXCR4	0	3.32853951857583	0.894	0.288	0	NK/T cells	CXCR4
CST7	0	3.28417473095908	0.696	0.06	0	NK/T cells	CST7
CD3D	0	3.27696142779489	0.781	0.042	0	NK/T cells	CD3D
TRAC	0	3.25698884020654	0.749	0.137	0	NK/T cells	TRAC
GZMK	0	3.23093042332932	0.49	0.071	0	NK/T cells	GZMK
TRBC2	0	3.07677572703934	0.698	0.045	0	NK/T cells	TRBC2
TRBC1	0	2.9819492771883	0.532	0.029	0	NK/T cells	TRBC1
GZMB	0	2.96833422530315	0.399	0.037	0	NK/T cells	GZMB
CD52	0	2.96242150243453	0.808	0.149	0	NK/T cells	CD52
CD2	0	2.93743339185911	0.68	0.038	0	NK/T cells	CD2
GZMA	0	2.67126190368805	0.661	0.171	0	NK/T cells	GZMA
CD3E	0	2.65230986737451	0.711	0.037	0	NK/T cells	CD3E
CD7	0	2.64610029203345	0.569	0.053	0	NK/T cells	CD7
LTB	0	2.6404282750111	0.454	0.07	0	NK/T cells	LTB
KLRB1	0	2.61784389611535	0.272	0.012	0	NK/T cells	KLRB1
GZMH	0	2.60180606351278	0.396	0.023	0	NK/T cells	GZMH
RARRES3	0	2.39668249360947	0.639	0.185	0	NK/T cells	RARRES3
DUSP2	0	2.34362679323361	0.833	0.456	0	NK/T cells	DUSP2
CD3G	0	2.34234803114204	0.582	0.032	0	NK/T cells	CD3G
IL7R	0	2.30028976491484	0.413	0.176	0	NK/T cells	IL7R
PTPRC	0	2.29203641541817	0.875	0.394	0	NK/T cells	PTPRC
PRF1	0	2.28377843543136	0.422	0.025	0	NK/T cells	PRF1
ZFP36L2	0	2.25535370817198	0.825	0.66	0	NK/T cells	ZFP36L2
ISG20	0	2.24782420362081	0.617	0.194	0	NK/T cells	ISG20
HCST	0	2.21327584511504	0.789	0.297	0	NK/T cells	HCST
CD8A	0	2.17816532138889	0.424	0.024	0	NK/T cells	CD8A
LCK	0	2.17142176328535	0.576	0.035	0	NK/T cells	LCK
CORO1A1	0	2.15920908575819	0.795	0.333	0	NK/T cells	CORO1A
CD247	0	2.15225809154219	0.521	0.03	0	NK/T cells	CD247
APOBEC3G	0	2.14194539376239	0.52	0.166	0	NK/T cells	APOBEC3G
CREM	0	2.1414582433635	0.775	0.552	0	NK/T cells	CREM
HLA-A	0	2.10656462479065	0.986	0.939	0	NK/T cells	HLA-A
CLEC2D	0	2.09866234189271	0.546	0.116	0	NK/T cells	CLEC2D
CD69	0	2.09321897111399	0.482	0.089	0	NK/T cells	CD69
TUBA4A	0	2.09142005204743	0.5	0.1	0	NK/T cells	TUBA4A
CD27	0	2.0836527812392	0.457	0.032	0	NK/T cells	CD27
GZMM	0	1.99738434801879	0.464	0.063	0	NK/T cells	GZMM
RGS11	0	1.98750592005012	0.617	0.325	0	NK/T cells	RGS1
BTG1	0	1.97411365223194	0.969	0.884	0	NK/T cells	BTG1
CD48	0	1.95671315821277	0.708	0.276	0	NK/T cells	CD48
ITM2A	0	1.94902451563338	0.574	0.213	0	NK/T cells	ITM2A
HLA-C	0	1.94144371887085	0.984	0.924	0	NK/T cells	HLA-C
B2M	0	1.93911628961105	0.998	0.99	0	NK/T cells	B2M
IL2RG	0	1.91350628255121	0.547	0.124	0	NK/T cells	IL2RG
CD8B	0	1.90857242060644	0.354	0.026	0	NK/T cells	CD8B
HLA-E	0	1.90528145646983	0.952	0.74	0	NK/T cells	HLA-E
ACAP1	0	1.89589026441172	0.513	0.082	0	NK/T cells	ACAP1
TSC22D3	0	1.88752837258229	0.638	0.486	0	NK/T cells	TSC22D3
HLA-B	0	1.88687154821029	0.989	0.907	0	NK/T cells	HLA-B
DUSP41	0	1.88339557520589	0.395	0.151	0	NK/T cells	DUSP4
STK4	0	1.85434707052333	0.694	0.502	0	NK/T cells	STK4
CTSW	0	1.85004718038499	0.328	0.037	0	NK/T cells	CTSW
SPOCK2	0	1.81682048591985	0.429	0.039	0	NK/T cells	SPOCK2
PSMB91	0	1.77480278671072	0.672	0.455	0	NK/T cells	PSMB9
LEPROTL1	0	1.76386021087834	0.679	0.576	0	NK/T cells	LEPROTL1
EVL	0	1.74609979898705	0.645	0.481	0	NK/T cells	EVL
CYTIP	0	1.7352021935165	0.539	0.205	0	NK/T cells	CYTIP
TIGIT	0	1.70615653177349	0.309	0.02	0	NK/T cells	TIGIT
YPEL5	0	1.68793729531623	0.655	0.542	0	NK/T cells	YPEL5
SAMSN1	0	1.68542772684584	0.587	0.256	0	NK/T cells	SAMSN1
ARHGDIB1	0	1.65796917234969	0.842	0.474	0	NK/T cells	ARHGDIB
HLA-F	0	1.6519744067483	0.58	0.331	0	NK/T cells	HLA-F
RAC21	0	1.62288226722389	0.687	0.373	0	NK/T cells	RAC2
TRGC2	0	1.62060546726724	0.259	0.014	0	NK/T cells	TRGC2
LIMD2	0	1.60712000503539	0.623	0.457	0	NK/T cells	LIMD2
ICAM3	0	1.60211919658587	0.491	0.167	0	NK/T cells	ICAM3
SH2D2A	0	1.60037718782612	0.393	0.085	0	NK/T cells	SH2D2A
CLEC2B	0	1.59345987790882	0.543	0.442	0	NK/T cells	CLEC2B
TBC1D10C	0	1.57607257129448	0.416	0.059	0	NK/T cells	TBC1D10C
CNOT6L	0	1.57092090555659	0.478	0.306	0	NK/T cells	CNOT6L
SARAF	0	1.56707014506037	0.825	0.82	0	NK/T cells	SARAF
SKAP1	0	1.56497351607352	0.391	0.031	0	NK/T cells	SKAP1
RHOH	0	1.55642675910474	0.397	0.058	0	NK/T cells	RHOH
SLA	0	1.54882201532908	0.412	0.222	0	NK/T cells	SLA
PPP2R5C	0	1.54423895254353	0.583	0.538	0	NK/T cells	PPP2R5C
ICOS	0	1.53903746096505	0.3	0.019	0	NK/T cells	ICOS
RUNX3	0	1.52628499567865	0.462	0.306	0	NK/T cells	RUNX3
GIMAP7	0	1.50111556139941	0.367	0.114	0	NK/T cells	GIMAP7
STK17B	0	1.50054738624025	0.534	0.383	0	NK/T cells	STK17B
JUND	0	1.48171878130665	0.968	0.935	0	NK/T cells	JUND
IRF1	0	1.47423223980544	0.631	0.503	0	NK/T cells	IRF1
TENT5C	0	1.43754952223234	0.367	0.117	0	NK/T cells	TENT5C
PTPN7	0	1.43521175853973	0.367	0.133	0	NK/T cells	PTPN7
SRSF7	0	1.40730438744731	0.83	0.811	0	NK/T cells	SRSF7
IFITM2	0	1.3998725557697	0.662	0.663	0	NK/T cells	IFITM2
LAT	0	1.38048612923216	0.406	0.168	0	NK/T cells	LAT
LAG3	0	1.37729726463971	0.255	0.062	0	NK/T cells	LAG3
ZNF331	0	1.3716882693099	0.591	0.373	0	NK/T cells	ZNF331
CD96	0	1.36409272289806	0.322	0.02	0	NK/T cells	CD96
SYTL3	0	1.36355533108515	0.31	0.063	0	NK/T cells	SYTL3
ARL4C	0	1.36323033541233	0.653	0.452	0	NK/T cells	ARL4C
FYB11	0	1.35882536028971	0.571	0.321	0	NK/T cells	FYB1
GMFG1	0	1.34112990973091	0.695	0.524	0	NK/T cells	GMFG
TNFAIP31	0	1.33590887098405	0.695	0.392	0	NK/T cells	TNFAIP3
AKNA	0	1.33479415940473	0.348	0.145	0	NK/T cells	AKNA
CD37	0	1.33027861051551	0.629	0.289	0	NK/T cells	CD37
RORA	0	1.3128267039854	0.302	0.124	0	NK/T cells	RORA
SEPT1	0	1.30601294797524	0.355	0.1	0	NK/T cells	SEPT1
SLC38A1	0	1.29828432419243	0.361	0.117	0	NK/T cells	SLC38A1
AES	0	1.28740252234708	0.669	0.682	0	NK/T cells	AES
TMSB4X1	0	1.28138185278265	0.998	0.994	0	NK/T cells	TMSB4X
ETS1	0	1.27817854792818	0.387	0.18	0	NK/T cells	ETS1
LSP1	0	1.25895907203241	0.493	0.313	0	NK/T cells	LSP1
IL2RB	0	1.25020654811759	0.275	0.04	0	NK/T cells	IL2RB
PYHIN1	0	1.24802858596193	0.257	0.015	0	NK/T cells	PYHIN1
RASGRP1	0	1.23430693100487	0.286	0.026	0	NK/T cells	RASGRP1
RNF125	0	1.23207176016826	0.291	0.075	0	NK/T cells	RNF125
GPR171	0	1.22045692173166	0.255	0.026	0	NK/T cells	GPR171
S1PR4	0	1.2030504990377	0.283	0.051	0	NK/T cells	S1PR4
IKZF1	0	1.20292755114372	0.344	0.149	0	NK/T cells	IKZF1
TRAF3IP3	0	1.191633777275	0.316	0.069	0	NK/T cells	TRAF3IP3
IKZF3	0	1.1893602764169	0.263	0.055	0	NK/T cells	IKZF3
BCL11B	0	1.1843871397973	0.271	0.046	0	NK/T cells	BCL11B
RPS15A	0	1.13201027547252	0.994	0.994	0	NK/T cells	RPS15A
PIK3IP1	0	1.13195363989849	0.28	0.103	0	NK/T cells	PIK3IP1
TSTD1	0	1.07070571253762	0.29	0.106	0	NK/T cells	TSTD1
RASAL3	0	1.06056974640597	0.267	0.077	0	NK/T cells	RASAL3
SRGN	0	0.996201646887318	0.944	0.567	0	NK/T cells	SRGN
RPS29	0	0.994306556675799	0.976	0.976	0	NK/T cells	RPS29
MYL12A	0	0.99184652003417	0.884	0.915	0	NK/T cells	MYL12A
RPL28	0	0.970817459237482	0.997	0.995	0	NK/T cells	RPL28
RPS27	0	0.940766739909225	0.996	0.995	0	NK/T cells	RPS27
SH3BGRL31	0	0.897943222520993	0.927	0.943	0	NK/T cells	SH3BGRL3
RPS12	0	0.870230116080665	0.996	0.997	0	NK/T cells	RPS12
CALM1	0	0.842469217664249	0.934	0.941	0	NK/T cells	CALM1
DDX5	0	0.810299262976975	0.913	0.935	0	NK/T cells	DDX5
RPS25	0	0.782836717245504	0.984	0.987	0	NK/T cells	RPS25
RPS19	0	0.781576037950471	0.993	0.996	0	NK/T cells	RPS19
RPL10	0	0.771003755415188	0.999	0.998	0	NK/T cells	RPL10
FAU	0	0.72787867535907	0.985	0.989	0	NK/T cells	FAU
CYBA1	0	0.726208761737308	0.898	0.779	0	NK/T cells	CYBA
RPL36AL	0	0.720296551180311	0.866	0.912	0	NK/T cells	RPL36AL
UBC	0	0.720230013613138	0.955	0.963	0	NK/T cells	UBC
RPS14	0	0.708337300186481	0.995	0.997	0	NK/T cells	RPS14
RPL23A	0	0.707642306740543	0.986	0.991	0	NK/T cells	RPL23A
RPS27A	0	0.629823534441119	0.997	0.998	0	NK/T cells	RPS27A
RPS3	0	0.589867359119639	0.994	0.996	0	NK/T cells	RPS3
RPL41	0	0.5242140137138	0.998	0.998	0	NK/T cells	RPL41
RPS15	0	0.520414217599712	0.988	0.993	0	NK/T cells	RPS15
EIF1	0	0.51335432952808	0.991	0.993	0	NK/T cells	EIF1
RPL39	0	0.505955457197608	0.988	0.994	0	NK/T cells	RPL39
RPL19	0	0.492394327908928	0.996	0.996	0	NK/T cells	RPL19
RPL13	0	0.4912746309907	0.999	0.999	0	NK/T cells	RPL13
RPL14	0	0.455209091380961	0.984	0.992	0	NK/T cells	RPL14
RPL26	0	0.454204528027448	0.991	0.995	0	NK/T cells	RPL26
RPS24	0	0.403205023399504	0.996	0.997	0	NK/T cells	RPS24
EEF1D	4.05957801000698e-306	0.530834533071053	0.903	0.961	9.39670521976317e-302	NK/T cells	EEF1D
CCND2	2.93000046950284e-305	1.19768430300978	0.358	0.181	6.78207208675822e-301	NK/T cells	CCND2
RGCC	8.17217241514792e-304	1.4470008735272	0.64	0.572	1.89161274893429e-299	NK/T cells	RGCC
FYN	4.25760566343032e-297	1.42682694924226	0.494	0.383	9.85507982914217e-293	NK/T cells	FYN
CD531	5.5874736983791e-289	0.9889766112579	0.533	0.378	1.29333253696381e-284	NK/T cells	CD53
PTPN221	1.40775060433528e-287	1.18939118777789	0.358	0.188	3.25852032385487e-283	NK/T cells	PTPN22
RPS4Y1	1.86185302895489e-286	0.755691804582305	0.676	0.491	4.30963120612188e-282	NK/T cells	RPS4Y1
MYL12B	2.4304876216772e-286	0.591029071498839	0.825	0.92	5.62584969789622e-282	NK/T cells	MYL12B
JUNB	7.56391078550484e-282	0.854992290551905	0.879	0.882	1.75081842952081e-277	NK/T cells	JUNB
RPLP1	1.06022390131662e-279	0.305610921582392	0.999	1	2.45410026437758e-275	NK/T cells	RPLP1
RPL21	7.19416800497227e-279	0.531918643187091	0.984	0.992	1.66523406811093e-274	NK/T cells	RPL21
GPSM3	1.71912532423787e-277	1.13391141128793	0.496	0.37	3.9792593880134e-273	NK/T cells	GPSM3
RPL34	5.38770211890187e-272	0.483942688147004	0.986	0.994	1.24709140946222e-267	NK/T cells	RPL34
RPLP2	7.91752820274186e-269	0.464656607871146	0.977	0.99	1.83267025308866e-264	NK/T cells	RPLP2
RPL18	1.3096262406045e-259	0.367105603223393	0.989	0.994	3.03139185912723e-255	NK/T cells	RPL18
CDC42SE2	3.26622051061125e-256	1.29934827243975	0.434	0.31	7.56032061591185e-252	NK/T cells	CDC42SE2
GYPC1	4.16234526433374e-256	0.944183943015552	0.554	0.429	9.63458058335331e-252	NK/T cells	GYPC
PFN11	1.0473110228769e-255	0.572905288845206	0.913	0.956	2.42421082465316e-251	NK/T cells	PFN1
PTMA1	7.12169189196041e-253	0.339148573455122	0.994	0.996	1.64845802223208e-248	NK/T cells	PTMA
RPL18A	8.48597951942068e-253	0.398260674320733	0.992	0.995	1.96424967936031e-248	NK/T cells	RPL18A
EEF1A1	7.27731021711948e-251	0.448107483414986	0.998	0.999	1.68447899595665e-246	NK/T cells	EEF1A1
CCL4	7.48494421141233e-251	1.32957545104045	0.533	0.347	1.73254003661561e-246	NK/T cells	CCL4
RPL24	1.77187605502684e-246	0.364427018780638	0.974	0.988	4.10136150457062e-242	NK/T cells	RPL24
H3F3B	1.66143463786975e-241	0.440930841252388	0.973	0.984	3.8457227562771e-237	NK/T cells	H3F3B
RPS28	1.22895346953798e-239	0.450860076251359	0.981	0.992	2.84465859593956e-235	NK/T cells	RPS28
MT2A	2.29924157825146e-239	1.69659038042754	0.636	0.56	5.32205448117864e-235	NK/T cells	MT2A
RPL37	5.78899731862916e-237	0.44446218610316	0.975	0.992	1.33997920934309e-232	NK/T cells	RPL37
PRKCH	2.05703328005829e-232	1.03814333360735	0.277	0.132	4.76141493335093e-228	NK/T cells	PRKCH
SYNE2	4.38228734138578e-230	1.29089781245787	0.376	0.238	1.01436805091057e-225	NK/T cells	SYNE2
RBM38	1.83163050244786e-229	1.17354268428102	0.331	0.186	4.23967512401605e-225	NK/T cells	RBM38
PSME1	4.38701307450781e-229	0.927857800497204	0.647	0.727	1.01546191635632e-224	NK/T cells	PSME1
IGHG4	4.78353674068865e-229	0.436132732810223	0.312	0.153	1.1072452493672e-224	NK/T cells	IGHG4
ELF1	6.78810176607302e-224	1.25019112344617	0.514	0.461	1.57124191579292e-219	NK/T cells	ELF1
ARPC21	1.05666846797255e-218	0.555890972433859	0.848	0.92	2.44587050281607e-214	NK/T cells	ARPC2
RPL35A	2.87953423556611e-215	0.377499822425127	0.976	0.992	6.66525789506487e-211	NK/T cells	RPL35A
TPT1	2.26952910933053e-213	0.379573553609128	0.999	0.998	5.25327902936737e-209	NK/T cells	TPT1
LCP11	6.01425428434255e-213	0.868035000406921	0.527	0.388	1.39211943919677e-208	NK/T cells	LCP1
PDE4D	6.83745677579799e-212	1.03914856777873	0.274	0.136	1.58266611989396e-207	NK/T cells	PDE4D
PDCD4	3.02910306290517e-210	1.30384851485065	0.478	0.417	7.01146485970661e-206	NK/T cells	PDCD4
SUB11	5.18213737730002e-209	0.605757928534763	0.807	0.926	1.19950933872364e-204	NK/T cells	SUB1
GPR65	5.42301723447122e-208	1.06480754040597	0.279	0.141	1.25526579926305e-203	NK/T cells	GPR65
HINT11	6.77851176112544e-208	0.546071282653803	0.815	0.902	1.56902211734771e-203	NK/T cells	HINT1
RPS21	7.39565796299447e-206	0.544930420669584	0.894	0.96	1.71187294869433e-201	NK/T cells	RPS21
AC058791.1	9.40276476080606e-201	1.18080967834919	0.307	0.173	2.17645795918378e-196	NK/T cells	AC058791.1
SEPT6	4.67841227751338e-200	1.18449608056223	0.421	0.319	1.08291208987602e-195	NK/T cells	SEPT6
GIMAP4	6.12957759056281e-199	1.0599010944158	0.355	0.213	1.41881332488757e-194	NK/T cells	GIMAP4
RPL13A	1.37701587940699e-198	0.335569984618025	0.974	0.988	3.18737865606336e-194	NK/T cells	RPL13A
RNF213	1.15872473845176e-197	1.31438706717673	0.502	0.46	2.68210015209428e-193	NK/T cells	RNF213
SRSF5	2.33186677833412e-187	0.917799161163557	0.636	0.757	5.39757203180999e-183	NK/T cells	SRSF5
RHOF	1.80434296090388e-185	0.98449289408421	0.278	0.15	4.17651265160422e-181	NK/T cells	RHOF
SELENOK	1.27187492920019e-184	0.791877730869605	0.684	0.815	2.94400889861968e-180	NK/T cells	SELENOK
MBP	1.40092254590491e-183	1.10194622735773	0.346	0.224	3.24271541700608e-179	NK/T cells	MBP
BIN2	9.31208648927989e-180	0.978242987616662	0.268	0.143	2.15546865967362e-175	NK/T cells	BIN2
OAZ11	3.70304328961594e-179	0.431068256002048	0.921	0.968	8.57143430247402e-175	NK/T cells	OAZ1
STK17A	6.06335809956939e-177	1.2210215797372	0.431	0.356	1.40348549930733e-172	NK/T cells	STK17A
CRIP1	9.09304342618174e-177	1.13881720301667	0.369	0.252	2.10476676185829e-172	NK/T cells	CRIP1
VPS37B	2.37134937363082e-174	1.2307209382954	0.378	0.274	5.48896239514325e-170	NK/T cells	VPS37B
CD44	4.62883802895991e-168	0.793636402995655	0.59	0.565	1.07143713856335e-163	NK/T cells	CD44
RPL36	5.58394712085291e-167	0.370446316550625	0.958	0.985	1.29251624006382e-162	NK/T cells	RPL36
RPS4X	2.16648081984248e-166	0.381556100557711	0.99	0.996	5.01475315368939e-162	NK/T cells	RPS4X
EMB	2.37150732249827e-166	0.958193378494344	0.31	0.19	5.48932799938674e-162	NK/T cells	EMB
RPSA	4.15567605524588e-166	0.366945579962617	0.966	0.986	9.61914336507764e-162	NK/T cells	RPSA
ALOX5AP1	7.76806977075713e-163	0.999888897991756	0.432	0.306	1.79807510983715e-158	NK/T cells	ALOX5AP
IDS	1.23469281793593e-159	1.24606860520931	0.426	0.359	2.85794346567629e-155	NK/T cells	IDS
RPS7	4.94604816328872e-159	0.252673698234086	0.988	0.994	1.14486176835644e-154	NK/T cells	RPS7
FAM177A1	4.17449438749836e-158	1.21159072412478	0.536	0.595	9.66270215874245e-154	NK/T cells	FAM177A1
ABHD17A	8.71212664059738e-156	1.27832249663269	0.506	0.536	2.01659595349908e-151	NK/T cells	ABHD17A
CORO1B	9.97889768620687e-156	0.411536605193093	0.242	0.581	2.3098154474263e-151	NK/T cells	CORO1B
TOMM7	3.20647140227823e-154	0.549169239163831	0.738	0.885	7.42201935485343e-150	NK/T cells	TOMM7
ATP5F1E	3.17974785544776e-151	0.366008329288984	0.893	0.965	7.36016236100492e-147	NK/T cells	ATP5F1E
NOP53	1.05495669271793e-149	0.887071321667424	0.614	0.75	2.4419082566342e-145	NK/T cells	NOP53
DDX24	1.27066269920226e-145	0.964069642870897	0.588	0.708	2.94120294984346e-141	NK/T cells	DDX24
EZR	2.50348604632102e-145	0.965308710729559	0.567	0.622	5.79481915141927e-141	NK/T cells	EZR
ITGB21	1.88349393816049e-143	0.724244859866675	0.523	0.403	4.3597234186601e-139	NK/T cells	ITGB2
CELF21	1.58994987211149e-140	0.982335257938871	0.4	0.317	3.68025696897647e-136	NK/T cells	CELF2
TMA7	2.5432883182422e-139	0.517598855099281	0.739	0.888	5.88694947023522e-135	NK/T cells	TMA7
FXYD5	3.54336919372069e-138	0.866969395177142	0.577	0.628	8.20183667270529e-134	NK/T cells	FXYD5
METRNL	8.85483805474551e-135	1.39308202249861	0.548	0.605	2.04962936453194e-130	NK/T cells	METRNL
TNFRSF1B	8.35176830230291e-132	0.911413564468008	0.392	0.293	1.93318380893406e-127	NK/T cells	TNFRSF1B
KLF3	9.1783465860194e-132	0.278818706057221	0.177	0.428	2.12451188426591e-127	NK/T cells	KLF3
SAFB2	6.91029466287203e-129	0.260974497953749	0.179	0.432	1.59952590561499e-124	NK/T cells	SAFB2
RAB27A	6.40115264377635e-126	1.07868461460155	0.301	0.207	1.48167480245491e-121	NK/T cells	RAB27A
SRSF2	9.66444710318634e-125	0.759643909820749	0.648	0.789	2.23702957097454e-120	NK/T cells	SRSF2
RSRP1	2.85448570132795e-124	0.956794564606663	0.581	0.704	6.6072780528638e-120	NK/T cells	RSRP1
NACA	1.16713329401837e-122	0.281216036413418	0.961	0.987	2.70156343566433e-118	NK/T cells	NACA
YWHAB	1.36847541888805e-122	0.559610924809599	0.732	0.889	3.16761005210017e-118	NK/T cells	YWHAB
POLR2A	3.35669814999855e-121	0.256288269260004	0.209	0.479	7.76974920780165e-117	NK/T cells	POLR2A
CD2BP2	1.00889139428689e-120	0.253854584047517	0.19	0.444	2.33528091035587e-116	NK/T cells	CD2BP2
PSMB81	3.44649962763302e-118	0.967470968254131	0.521	0.564	7.97761268808215e-114	NK/T cells	PSMB8
TRIM22	2.41664436382061e-117	0.933190921367029	0.27	0.173	5.59380670893556e-113	NK/T cells	TRIM22
TMEM259	3.85092957302595e-117	0.296681766992475	0.243	0.542	8.91374668268317e-113	NK/T cells	TMEM259
AREG	6.61040505982829e-116	0.685660190625634	0.287	0.168	1.53011045919845e-111	NK/T cells	AREG
RPS6KA3	6.06737383301019e-115	0.253967482662824	0.182	0.422	1.40441502112687e-110	NK/T cells	RPS6KA3
[truncated: 7,246 more rows]
