# Supplementary material for: Exploring the Role of Neutrophil-Related Genes in Osteosarcoma via an Integrative Analysis of Single-Cell and Bulk Transcriptome
Source: Biomedicines. 2024 Jul 8;12(7):1513. doi: 10.3390/biomedicines12071513 (PMC11274533; doi:10.3390/biomedicines12071513)
Supplement: Supplementary file 1 [file biomedicines-12-01513-s001.zip › Table S7 2806 different markers between aneuploid and diploidgroups.csv]

	p_val	avg_log2FC	pct.1	pct.2	p_val_adj	change	symbol
SAMD11	0	0.975080275686438	0.613	0.03	0	Up	SAMD11
NOC2L	0	0.57470383662886	0.692	0.249	0	Up	NOC2L
HES4	0	0.454130269760192	0.579	0.217	0	Up	HES4
SDF4	0	0.373707828156274	0.8	0.43	0	Up	SDF4
C1QTNF12	0	0.265699605297712	0.168	0.006	0	Up	C1QTNF12
MXRA8	0	2.18938345215092	0.961	0.156	0	Up	MXRA8
AURKAIP1	0	0.613657976005454	0.931	0.649	0	Up	AURKAIP1
CCNL2	0	0.264926173680624	0.56	0.215	0	Up	CCNL2
MRPL20	0	0.380646543003466	0.88	0.571	0	Up	MRPL20
VWA1	0	0.282618507389267	0.455	0.122	0	Up	VWA1
MMP23B	0	0.279422570379221	0.204	0.018	0	Up	MMP23B
FAAP20	0	0.413587731227709	0.804	0.42	0	Up	FAAP20
RER1	0	0.284272176806589	0.836	0.533	0	Up	RER1
TNFRSF14	0	-0.802563865846892	0.199	0.411	0	Down	TNFRSF14
KCNAB2	0	-0.438980709560709	0.073	0.248	0	Down	KCNAB2
ACOT7	0	0.343801521467723	0.398	0.13	0	Up	ACOT7
CAMTA1	0	0.589841198784891	0.854	0.447	0	Up	CAMTA1
UTS2	0	-0.469223440613951	0.017	0.197	0	Down	UTS2
PARK7	0	0.503219337964891	0.981	0.783	0	Up	PARK7
ERRFI1	0	0.96074364703567	0.69	0.108	0	Up	ERRFI1
ENO1	0	0.840999312453481	0.987	0.793	0	Up	ENO1
SLC25A33	0	0.270710121954568	0.526	0.191	0	Up	SLC25A33
LZIC	0	0.253017735135791	0.584	0.241	0	Up	LZIC
SRM	0	0.691971095520563	0.843	0.432	0	Up	SRM
MAD2L2	0	0.385200666368731	0.619	0.214	0	Up	MAD2L2
PLOD1	0	0.494063537860527	0.623	0.229	0	Up	PLOD1
TNFRSF1B	0	-1.36694477095692	0.086	0.454	0	Down	TNFRSF1B
PDPN	0	0.493947446172291	0.307	0.048	0	Up	PDPN
EFHD2	0	-1.01927898265563	0.589	0.603	0	Down	EFHD2
HSPB7	0	0.383029054367013	0.311	0.07	0	Up	HSPB7
EPHA2	0	0.364342062084289	0.365	0.057	0	Up	EPHA2
MFAP2	0	1.80986491536942	0.718	0.051	0	Up	MFAP2
IGSF21	0	-0.311418208579547	0.016	0.151	0	Down	IGSF21
EMC1	0	0.251982924913658	0.434	0.148	0	Up	EMC1
MRTO4	0	0.404026020972446	0.625	0.239	0	Up	MRTO4
NBL1	0	0.332292226254447	0.442	0.142	0	Up	NBL1
DDOST	0	0.909480374201144	0.919	0.453	0	Up	DDOST
HP1BP3	0	0.287154203263067	0.812	0.497	0	Up	HP1BP3
ALPL	0	2.01991909546528	0.872	0.12	0	Up	ALPL
C1QA	0	-3.14236468073314	0.127	0.413	0	Down	C1QA
C1QC	0	-2.44780157087969	0.078	0.349	0	Down	C1QC
C1QB	0	-3.10270413534667	0.121	0.399	0	Down	C1QB
KDM1A	0	0.314444921980499	0.526	0.182	0	Up	KDM1A
HNRNPR	0	0.52687093917421	0.892	0.529	0	Up	HNRNPR
TCEA3	0	0.59190596187876	0.502	0.032	0	Up	TCEA3
ID3	0	1.41556368817118	0.959	0.473	0	Up	ID3
RPL11	0	0.277590134516557	1	0.995	0	Up	RPL11
SRSF10	0	0.417860809787147	0.845	0.482	0	Up	SRSF10
CLIC4	0	0.365640300169562	0.634	0.231	0	Up	CLIC4
TMEM50A	0	0.326134986840975	0.932	0.69	0	Up	TMEM50A
STMN1	0	1.09641412613247	0.927	0.478	0	Up	STMN1
ZNF593	0	0.599865236412915	0.755	0.268	0	Up	ZNF593
SH3BGRL3	0	-1.13011913544108	0.963	0.926	0	Down	SH3BGRL3
CD52	0	-2.5336211245905	0.043	0.415	0	Down	CD52
NUDC	0	0.426220411440457	0.879	0.519	0	Up	NUDC
THEMIS2	0	-0.640385262060295	0.081	0.328	0	Down	THEMIS2
PTAFR	0	-0.317854847834334	0.019	0.155	0	Down	PTAFR
ATP5IF1	0	0.289944892004757	0.93	0.659	0	Up	ATP5IF1
TRNAU1AP	0	0.309119541630118	0.596	0.217	0	Up	TRNAU1AP
YTHDF2	0	0.283419807764651	0.717	0.372	0	Up	YTHDF2
LAPTM5	0	-2.57897938017599	0.213	0.735	0	Down	LAPTM5
SNRNP40	0	0.385112422637286	0.671	0.271	0	Up	SNRNP40
FABP3	0	0.465661080582413	0.32	0.048	0	Up	FABP3
PEF1	0	0.306147568607349	0.643	0.253	0	Up	PEF1
COL16A1	0	0.330816990415421	0.297	0.04	0	Up	COL16A1
KHDRBS1	0	0.531043414582296	0.894	0.521	0	Up	KHDRBS1
CCDC28B	0	0.298737749374789	0.498	0.159	0	Up	CCDC28B
EIF3I	0	0.465492196113786	0.915	0.569	0	Up	EIF3I
LCK	0	-1.16643750404284	0.021	0.207	0	Down	LCK
MARCKSL1	0	1.29644025093228	0.946	0.372	0	Up	MARCKSL1
RBBP4	0	0.278032436434581	0.69	0.331	0	Up	RBBP4
YARS	0	0.256829549202045	0.528	0.217	0	Up	YARS
AK2	0	0.614092770716458	0.78	0.321	0	Up	AK2
SFPQ	0	0.299880416351412	0.92	0.67	0	Up	SFPQ
PSMB2	0	0.488064896395742	0.893	0.565	0	Up	PSMB2
EVA1B	0	0.388988249740639	0.696	0.33	0	Up	EVA1B
GNL2	0	0.27063930341443	0.532	0.199	0	Up	GNL2
YRDC	0	0.250775211537273	0.5	0.181	0	Up	YRDC
C1orf122	0	0.371121450634317	0.801	0.425	0	Up	C1orf122
SF3A3	0	0.3502459426024	0.686	0.294	0	Up	SF3A3
UTP11	0	0.40266340784104	0.658	0.261	0	Up	UTP11
RHBDL2	0	0.87721077075232	0.526	0.033	0	Up	RHBDL2
AKIRIN1	0	0.295745098231231	0.74	0.384	0	Up	AKIRIN1
NDUFS5	0	0.639428180667271	0.987	0.795	0	Up	NDUFS5
PPIE	0	0.337146248004532	0.664	0.279	0	Up	PPIE
BMP8B	0	0.336038247050263	0.264	0.018	0	Up	BMP8B
COL9A2	0	0.277923604359172	0.219	0.025	0	Up	COL9A2
CTPS1	0	0.302729477206557	0.425	0.118	0	Up	CTPS1
YBX1	0	0.330691018295415	0.997	0.896	0	Up	YBX1
P3H1	0	0.698612079139014	0.645	0.13	0	Up	P3H1
EBNA1BP2	0	0.489547969305351	0.687	0.272	0	Up	EBNA1BP2
MED8	0	0.462059085147788	0.702	0.275	0	Up	MED8
B4GALT2	0	0.363924689963253	0.452	0.082	0	Up	B4GALT2
ERI3	0	0.460116712952432	0.664	0.237	0	Up	ERI3
EIF2B3	0	0.299867559481274	0.499	0.16	0	Up	EIF2B3
PRDX1	0	0.537665051341926	0.987	0.785	0	Up	PRDX1
NASP	0	0.40803955699615	0.839	0.496	0	Up	NASP
PIK3R3	0	0.44782564160304	0.426	0.061	0	Up	PIK3R3
LRRC41	0	0.395963456972017	0.602	0.207	0	Up	LRRC41
UQCRH	0	0.436647007204023	0.993	0.829	0	Up	UQCRH
CDKN2C	0	0.419055296367802	0.522	0.156	0	Up	CDKN2C
BTF3L4	0	0.309262759241058	0.809	0.451	0	Up	BTF3L4
PRPF38A	0	0.342083435748305	0.689	0.278	0	Up	PRPF38A
GPX7	0	1.01625910831801	0.74	0.126	0	Up	GPX7
C1orf123	0	0.251462820965986	0.631	0.297	0	Up	C1orf123
HSPB11	0	0.596651061554027	0.778	0.411	0	Up	HSPB11
LRRC42	0	0.374974140702059	0.485	0.088	0	Up	LRRC42
TMEM59	0	0.819219046038483	0.983	0.743	0	Up	TMEM59
MRPL37	0	0.397648113261828	0.659	0.269	0	Up	MRPL37
JUN	0	0.888783715444868	0.926	0.706	0	Up	JUN
NFIA	0	0.376671308065389	0.413	0.133	0	Up	NFIA
TM2D1	0	0.410090453409479	0.71	0.299	0	Up	TM2D1
PATJ	0	0.309720506308426	0.309	0.033	0	Up	PATJ
USP1	0	0.28439509163352	0.566	0.234	0	Up	USP1
PDE4B	0	-0.994322634556154	0.071	0.343	0	Down	PDE4B
SERBP1	0	0.552203942769488	0.978	0.716	0	Up	SERBP1
WLS	0	0.766258628721385	0.697	0.149	0	Up	WLS
DEPDC1	0	0.383080043807693	0.247	0.071	0	Up	DEPDC1
SRSF11	0	0.585835348802539	0.933	0.577	0	Up	SRSF11
ZRANB2	0	0.261387795828281	0.73	0.362	0	Up	ZRANB2
TYW3	0	0.33708964902744	0.6	0.215	0	Up	TYW3
ACADM	0	0.299239963164787	0.639	0.289	0	Up	ACADM
RABGGTB	0	0.276796812171272	0.621	0.282	0	Up	RABGGTB
PIGK	0	0.402589767277307	0.569	0.207	0	Up	PIGK
NEXN	0	0.398016710038615	0.374	0.041	0	Up	NEXN
DNAJB4	0	0.906470759006761	0.687	0.22	0	Up	DNAJB4
GNG5	0	0.396656553593342	0.975	0.754	0	Up	GNG5
SYDE2	0	0.36003685442509	0.302	0.008	0	Up	SYDE2
C1orf52	0	0.381104376056134	0.631	0.218	0	Up	C1orf52
CYR61	0	1.85944509776821	0.761	0.099	0	Up	CYR61
ZNHIT6	0	0.267413414021788	0.442	0.114	0	Up	ZNHIT6
COL24A1	0	0.274091208745167	0.238	0.013	0	Up	COL24A1
SELENOF	0	0.46488816840801	0.895	0.567	0	Up	SELENOF
LMO4	0	0.812070419706563	0.852	0.403	0	Up	LMO4
GBP2	0	-0.958528775395762	0.121	0.417	0	Down	GBP2
GBP4	0	-0.571429336251482	0.029	0.173	0	Down	GBP4
ZNF326	0	0.286268861195771	0.59	0.241	0	Up	ZNF326
ZNF644	0	0.259910666080327	0.655	0.305	0	Up	ZNF644
RPAP2	0	0.278573703083755	0.49	0.139	0	Up	RPAP2
RPL5	0	0.768884495795159	1	0.984	0	Up	RPL5
MTF2	0	0.313518552394185	0.624	0.236	0	Up	MTF2
CNN3	0	1.65264349893598	0.943	0.152	0	Up	CNN3
ALG14	0	0.371478870165794	0.487	0.118	0	Up	ALG14
SNX7	0	0.774219313798959	0.689	0.115	0	Up	SNX7
EXTL2	0	0.461219374118072	0.522	0.096	0	Up	EXTL2
COL11A1	0	1.54291206349912	0.403	0.073	0	Up	COL11A1
GPSM2	0	0.574394700943351	0.5	0.085	0	Up	GPSM2
SARS	0	0.418010311162418	0.711	0.324	0	Up	SARS
GSTM3	0	1.24501802583346	0.818	0.128	0	Up	GSTM3
CSF1	0	0.368082824707745	0.309	0.059	0	Up	CSF1
AHCYL1	0	0.716248991650461	0.791	0.376	0	Up	AHCYL1
LAMTOR5	0	0.454374100978277	0.926	0.625	0	Up	LAMTOR5
CD53	0	-1.71818215913222	0.069	0.619	0	Down	CD53
WDR77	0	0.253143715089072	0.447	0.159	0	Up	WDR77
ATP5PB	0	0.294419844427551	0.902	0.573	0	Up	ATP5PB
C1orf162	0	-1.20018345538604	0.046	0.336	0	Down	C1orf162
RHOC	0	1.14843393783285	0.96	0.465	0	Up	RHOC
SLC16A1	0	0.451646452435152	0.584	0.176	0	Up	SLC16A1
PTPN22	0	-0.94982955542706	0.047	0.328	0	Down	PTPN22
HIPK1	0	0.435176793636235	0.656	0.283	0	Up	HIPK1
OLFML3	0	0.628942394901842	0.469	0.091	0	Up	OLFML3
DENND2C	0	0.338075367317431	0.312	0.014	0	Up	DENND2C
NRAS	0	0.640847674051857	0.536	0.229	0	Up	NRAS
CSDE1	0	0.709871972985799	0.921	0.648	0	Up	CSDE1
SIKE1	0	0.429113660289682	0.611	0.239	0	Up	SIKE1
CD2	0	-1.79712674015132	0.02	0.243	0	Down	CD2
MAN1A2	0	0.552074594377991	0.698	0.25	0	Up	MAN1A2
PHGDH	0	0.899112083557336	0.559	0.079	0	Up	PHGDH
NOTCH2	0	0.426325808163906	0.602	0.223	0	Up	NOTCH2
SEC22B	0	0.340522001324748	0.665	0.278	0	Up	SEC22B
AC245595.1	0	0.640989990805743	0.413	0.043	0	Up	AC245595.1
ITGA10	0	0.475836626292591	0.334	0.028	0	Up	ITGA10
RBM8A	0	0.611455185957233	0.954	0.665	0	Up	RBM8A
PRKAB2	0	0.404271202552976	0.428	0.068	0	Up	PRKAB2
NBPF14	0	0.250009287354448	0.406	0.121	0	Up	NBPF14
FCGR1A	0	-0.660469731615141	0.023	0.207	0	Down	FCGR1A
SF3B4	0	0.426429347559826	0.64	0.222	0	Up	SF3B4
OTUD7B	0	0.534904570108859	0.492	0.052	0	Up	OTUD7B
ANP32E	0	0.362656744297714	0.735	0.354	0	Up	ANP32E
APH1A	0	0.407814709134084	0.804	0.44	0	Up	APH1A
MRPS21	0	0.732263445288698	0.934	0.53	0	Up	MRPS21
ENSA	0	0.33771499337058	0.865	0.511	0	Up	ENSA
CTSS	0	-2.33198424018418	0.115	0.588	0	Down	CTSS
CERS2	0	0.346613635602691	0.719	0.361	0	Up	CERS2
MLLT11	0	1.2729555216508	0.744	0.084	0	Up	MLLT11
TNFAIP8L2	0	-0.270011010176367	0.02	0.165	0	Down	TNFAIP8L2
VPS72	0	0.5890604045711	0.653	0.149	0	Up	VPS72
PSMD4	0	0.690062435036878	0.908	0.493	0	Up	PSMD4
SELENBP1	0	0.63120992529358	0.502	0.032	0	Up	SELENBP1
PSMB4	0	0.396765252552673	0.859	0.507	0	Up	PSMB4
POGZ	0	0.369874961580124	0.62	0.225	0	Up	POGZ
MRPL9	0	0.35819301255065	0.663	0.277	0	Up	MRPL9
S100A10	0	0.469583072988253	0.983	0.854	0	Up	S100A10
S100A9	0	-2.82165654806257	0.075	0.267	0	Down	S100A9
S100A4	0	-1.18065791141743	0.86	0.854	0	Down	S100A4
S100A2	0	0.541995425588572	0.293	0.048	0	Up	S100A2
S100A13	0	1.79794872938034	0.953	0.261	0	Up	S100A13
S100A1	0	1.10885965145207	0.169	0.023	0	Up	S100A1
CHTOP	0	0.34427949624324	0.667	0.275	0	Up	CHTOP
SNAPIN	0	0.398098124134939	0.639	0.248	0	Up	SNAPIN
ILF2	0	0.992505340813994	0.938	0.506	0	Up	ILF2
SLC39A1	0	0.359675744495707	0.726	0.372	0	Up	SLC39A1
JTB	0	0.693216321823505	0.939	0.693	0	Up	JTB
RAB13	0	0.327756650231769	0.895	0.472	0	Up	RAB13
C1orf43	0	0.577077205690199	0.883	0.539	0	Up	C1orf43
HAX1	0	0.403767837328553	0.779	0.427	0	Up	HAX1
UBE2Q1	0	0.363442748644452	0.744	0.368	0	Up	UBE2Q1
SHC1	0	0.548186003152983	0.569	0.178	0	Up	SHC1
CKS1B	0	0.869151458959985	0.613	0.285	0	Up	CKS1B
FLAD1	0	0.287876009534886	0.464	0.14	0	Up	FLAD1
EFNA1	0	0.527407770709362	0.383	0.035	0	Up	EFNA1
DPM3	0	0.320330326666951	0.543	0.263	0	Up	DPM3
KRTCAP2	0	0.54953674134793	0.788	0.422	0	Up	KRTCAP2
MTX1	0	0.509974197715011	0.673	0.266	0	Up	MTX1
SCAMP3	0	0.303463748225513	0.491	0.178	0	Up	SCAMP3
FDPS	0	0.927955446338519	0.823	0.434	0	Up	FDPS
RUSC1	0	0.315524662473025	0.453	0.128	0	Up	RUSC1
ASH1L	0	0.431138537421144	0.727	0.322	0	Up	ASH1L
DAP3	0	0.365811567191624	0.713	0.339	0	Up	DAP3
GON4L	0	0.285793686263918	0.617	0.225	0	Up	GON4L
KHDC4	0	0.320585622357778	0.469	0.114	0	Up	KHDC4
SSR2	0	1.21494251013215	0.993	0.734	0	Up	SSR2
MEX3A	0	0.514843019811503	0.416	0.028	0	Up	MEX3A
LMNA	0	0.44249137115386	0.96	0.631	0	Up	LMNA
PMF1	0	0.465949317361304	0.768	0.328	0	Up	PMF1
GLMP	0	0.279452384402073	0.474	0.163	0	Up	GLMP
CCT3	0	1.11480776984609	0.974	0.583	0	Up	CCT3
NAXE	0	0.633218593334676	0.762	0.31	0	Up	NAXE
GPATCH4	0	0.61018782787883	0.641	0.203	0	Up	GPATCH4
NES	0	1.22282922284325	0.667	0.07	0	Up	NES
CRABP2	0	0.576413857474478	0.34	0.036	0	Up	CRABP2
MRPL24	0	0.396138821697348	0.603	0.24	0	Up	MRPL24
HDGF	0	0.749556986378046	0.866	0.422	0	Up	HDGF
PRCC	0	0.503599937628942	0.638	0.199	0	Up	PRCC
MNDA	0	-0.942767772151287	0.032	0.255	0	Down	MNDA
TAGLN2	0	0.688541883661949	0.961	0.71	0	Up	TAGLN2
PIGM	0	0.378383993595336	0.402	0.063	0	Up	PIGM
IGSF8	0	0.259429649890366	0.433	0.083	0	Up	IGSF8
PEX19	0	0.263662779872943	0.418	0.1	0	Up	PEX19
COPA	0	0.440309935902913	0.773	0.401	0	Up	COPA
NCSTN	0	0.340008933690987	0.605	0.253	0	Up	NCSTN
CD84	0	-1.12764166933052	0.062	0.391	0	Down	CD84
CD48	0	-1.89334278621758	0.055	0.545	0	Down	CD48
TSTD1	0	-0.6636634981087	0.019	0.217	0	Down	TSTD1
ARHGAP30	0	-0.644398463591662	0.027	0.274	0	Down	ARHGAP30
PFDN2	0	0.807147553659749	0.953	0.583	0	Up	PFDN2
UFC1	0	0.594915912584824	0.937	0.591	0	Up	UFC1
B4GALT3	0	0.372761667157717	0.56	0.164	0	Up	B4GALT3
NDUFS2	0	0.416851841677546	0.839	0.451	0	Up	NDUFS2
FCER1G	0	-1.95098744314007	0.2	0.548	0	Down	FCER1G
SDHC	0	0.655112066748859	0.866	0.417	0	Up	SDHC
FCGR2A	0	-1.63425794073572	0.1	0.367	0	Down	FCGR2A
HSPA6	0	1.46094488492282	0.479	0.237	0	Up	HSPA6
FCGR3A	0	-1.34697131139392	0.044	0.268	0	Down	FCGR3A
FCGR2B	0	-0.667543421601398	0.025	0.216	0	Down	FCGR2B
DUSP12	0	0.328713258363746	0.507	0.143	0	Up	DUSP12
OLFML2B	0	0.897393306935648	0.596	0.195	0	Up	OLFML2B
UAP1	0	0.561218144177604	0.69	0.196	0	Up	UAP1
DDR2	0	0.914978955158689	0.694	0.053	0	Up	DDR2
NUF2	0	0.437066380772318	0.267	0.091	0	Up	NUF2
PBX1	0	0.859411937031386	0.607	0.038	0	Up	PBX1
MGST3	0	0.540607702237177	0.952	0.636	0	Up	MGST3
TMCO1	0	0.903921404392278	0.906	0.472	0	Up	TMCO1
UCK2	0	0.324609670953924	0.43	0.11	0	Up	UCK2
MAEL	0	0.311347524579789	0.171	0.004	0	Up	MAEL
CD247	0	-1.11398497227818	0.016	0.186	0	Down	CD247
RCSD1	0	-0.422980609354252	0.025	0.169	0	Down	RCSD1
MPZL1	0	0.531794697482191	0.66	0.212	0	Up	MPZL1
DPT	0	1.21138693091472	0.5	0.047	0	Up	DPT
ATP1B1	0	0.710004459232227	0.697	0.304	0	Up	ATP1B1
NME7	0	0.413187776011733	0.49	0.09	0	Up	NME7
BLZF1	0	0.330421926254499	0.461	0.116	0	Up	BLZF1
KIFAP3	0	0.999816873752736	0.722	0.118	0	Up	KIFAP3
GORAB	0	0.400462880032027	0.404	0.058	0	Up	GORAB
PRRX1	0	1.17389622194257	0.66	0.083	0	Up	PRRX1
PRRC2C	0	0.595514915579971	0.976	0.708	0	Up	PRRC2C
METTL13	0	0.252541714232388	0.371	0.108	0	Up	METTL13
DNM3OS	0	0.655759002166747	0.485	0.033	0	Up	DNM3OS
PIGC	0	0.690350574777191	0.656	0.157	0	Up	PIGC
SUCO	0	0.395384669092586	0.57	0.16	0	Up	SUCO
PRDX6	0	1.29778870173393	0.993	0.669	0	Up	PRDX6
KLHL20	0	0.293877218486257	0.414	0.095	0	Up	KLHL20
CENPL	0	0.265397394977434	0.333	0.063	0	Up	CENPL
CACYBP	0	1.33240241966366	0.957	0.58	0	Up	CACYBP
MRPS14	0	0.757971261111589	0.774	0.271	0	Up	MRPS14
RASAL2	0	0.270359581297175	0.421	0.135	0	Up	RASAL2
ACBD6	0	0.339332053981855	0.592	0.221	0	Up	ACBD6
LAMC1	0	0.489582095135114	0.417	0.137	0	Up	LAMC1
NCF2	0	-0.540023394486146	0.031	0.218	0	Down	NCF2
TSEN15	0	0.292247049379757	0.527	0.181	0	Up	TSEN15
RNF2	0	0.399817690042876	0.507	0.136	0	Up	RNF2
TPR	0	0.25898796994349	0.805	0.464	0	Up	TPR
RGS1	0	-2.51709072921002	0.099	0.556	0	Down	RGS1
CFH	0	0.326399345205005	0.32	0.07	0	Up	CFH
C1orf53	0	0.334468700143946	0.331	0.042	0	Up	C1orf53
PTPRC	0	-2.60215635425207	0.084	0.734	0	Down	PTPRC
MIR181A1HG	0	0.687052857262615	0.581	0.104	0	Up	MIR181A1HG
TMEM9	0	0.520142575934659	0.612	0.163	0	Up	TMEM9
TIMM17A	0	0.251927078788247	0.675	0.33	0	Up	TIMM17A
PTPN7	0	-0.886824524783183	0.029	0.268	0	Down	PTPN7
UBE2T	0	0.4986773953885	0.49	0.141	0	Up	UBE2T
KDM5B	0	0.323835924113793	0.392	0.109	0	Up	KDM5B
PCAT6	0	0.305654045591701	0.207	0.012	0	Up	PCAT6
PRELP	0	0.396552329638819	0.122	0.013	0	Up	PRELP
SNRPE	0	0.863511969189175	0.937	0.516	0	Up	SNRPE
NUCKS1	0	0.697432379825423	0.954	0.617	0	Up	NUCKS1
RASSF5	0	-0.611058482976681	0.056	0.249	0	Down	RASSF5
TRAF3IP3	0	-0.661548180851247	0.016	0.177	0	Down	TRAF3IP3
SERTAD4-AS1	0	0.306857080918019	0.217	0.023	0	Up	SERTAD4-AS1
PTPN14	0	0.301427218665213	0.363	0.039	0	Up	PTPN14
CENPF	0	0.599669984321865	0.364	0.16	0	Up	CENPF
EPRS	0	0.326096891335463	0.698	0.375	0	Up	EPRS
ENAH	0	1.01434919128949	0.767	0.08	0	Up	ENAH
SRP9	0	0.324163307486831	0.873	0.588	0	Up	SRP9
ACBD3	0	0.292476112172944	0.668	0.321	0	Up	ACBD3
CDC42BPA	0	0.320352299347919	0.419	0.072	0	Up	CDC42BPA
HIST3H2A	0	0.387662041106527	0.418	0.137	0	Up	HIST3H2A
RNF187	0	0.302162647781605	0.672	0.296	0	Up	RNF187
TOMM20	0	0.382253003557045	0.951	0.668	0	Up	TOMM20
GNG4	0	0.261437843462656	0.262	0.018	0	Up	GNG4
NID1	0	0.423974261646795	0.509	0.073	0	Up	NID1
OPN3	0	0.437039472943115	0.446	0.156	0	Up	OPN3
CHML	0	0.322074912446671	0.426	0.151	0	Up	CHML
DESI2	0	0.312487385972688	0.545	0.232	0	Up	DESI2
COX20	0	0.398230285100706	0.752	0.388	0	Up	COX20
SCCPDH	0	0.35240011950099	0.562	0.216	0	Up	SCCPDH
NLRP3	0	-0.758030502304695	0.028	0.224	0	Down	NLRP3
ACP1	0	0.586018947395176	0.849	0.435	0	Up	ACP1
KIDINS220	0	0.288186380685486	0.665	0.317	0	Up	KIDINS220
MBOAT2	0	0.370428349168684	0.412	0.042	0	Up	MBOAT2
YWHAQ	0	0.63717326674211	0.934	0.587	0	Up	YWHAQ
HPCAL1	0	0.328662467425626	0.669	0.327	0	Up	HPCAL1
PDIA6	0	0.677064893275762	0.958	0.629	0	Up	PDIA6
LAPTM4A	0	0.946010105238028	0.972	0.657	0	Up	LAPTM4A
SF3B6	0	0.484686470067548	0.944	0.632	0	Up	SF3B6
TP53I3	0	0.256085752627361	0.424	0.182	0	Up	TP53I3
EMILIN1	0	0.8453585564717	0.608	0.079	0	Up	EMILIN1
ATRAID	0	0.378716591183793	0.854	0.515	0	Up	ATRAID
FOSL2	0	-0.987463967176158	0.47	0.558	0	Down	FOSL2
LTBP1	0	0.684375760230688	0.526	0.045	0	Up	LTBP1
QPCT	0	0.642516121460994	0.498	0.095	0	Up	QPCT
CDC42EP3	0	0.442579938867927	0.521	0.167	0	Up	CDC42EP3
CYP1B1	0	0.251147625719474	0.307	0.082	0	Up	CYP1B1
MORN2	0	0.348557889833104	0.506	0.137	0	Up	MORN2
ZFP36L2	0	-1.69851385036217	0.634	0.726	0	Down	ZFP36L2
RHOQ	0	0.268379039496424	0.634	0.305	0	Up	RHOQ
CRIPT	0	0.268939465305706	0.633	0.265	0	Up	CRIPT
EPCAM	0	0.250473139775421	0.191	0.02	0	Up	EPCAM
STON1	0	0.279938621705523	0.309	0.026	0	Up	STON1
NRXN1	0	0.329222402210382	0.164	0.005	0	Up	NRXN1
ERLEC1	0	0.325871463393609	0.644	0.286	0	Up	ERLEC1
REL	0	-1.55042548323221	0.441	0.627	0	Down	REL
CCT4	0	0.370903279772616	0.881	0.533	0	Up	CCT4
PLEK	0	-1.64188528561819	0.075	0.485	0	Down	PLEK
ANTXR1	0	0.570583622536115	0.536	0.088	0	Up	ANTXR1
MPHOSPH10	0	0.34472680013986	0.647	0.251	0	Up	MPHOSPH10
CCT7	0	0.438872524707518	0.873	0.498	0	Up	CCT7
DGUOK	0	0.28281147638764	0.787	0.42	0	Up	DGUOK
SUCLG1	0	0.271348876716582	0.766	0.416	0	Up	SUCLG1
CAPG	0	-1.20152343339965	0.398	0.511	0	Down	CAPG
VAMP8	0	-2.09297385562128	0.146	0.647	0	Down	VAMP8
CD8A	0	-1.19412504003364	0.012	0.153	0	Down	CD8A
DUSP2	0	-2.32629736101369	0.321	0.654	0	Down	DUSP2
CIAO1	0	0.298570941197003	0.614	0.277	0	Up	CIAO1
UNC50	0	0.27739805558643	0.581	0.255	0	Up	UNC50
EIF5B	0	0.252632527725503	0.766	0.451	0	Up	EIF5B
IL1R1	0	0.281026640198741	0.341	0.071	0	Up	IL1R1
FHL2	0	0.326351943081279	0.365	0.076	0	Up	FHL2
IL1B	0	-3.5713941672188	0.175	0.413	0	Down	IL1B
IL1RN	0	-1.1601770098904	0.043	0.229	0	Down	IL1RN
NIFK	0	0.328708858807376	0.702	0.342	0	Up	NIFK
GYPC	0	-1.61972822622313	0.204	0.609	0	Down	GYPC
IMP4	0	0.25443631715363	0.623	0.303	0	Up	IMP4
CXCR4	0	-3.32192223636161	0.097	0.591	0	Down	CXCR4
RND3	0	1.18054348837361	0.762	0.135	0	Up	RND3
NR4A2	0	-1.88850879335887	0.43	0.7	0	Down	NR4A2
CYTIP	0	-1.36951845419301	0.053	0.401	0	Down	CYTIP
DAPL1	0	0.255788854702414	0.203	0.046	0	Up	DAPL1
TANC1	0	0.266637470689644	0.329	0.034	0	Up	TANC1
GORASP2	0	0.359240973793708	0.593	0.21	0	Up	GORASP2
WIPF1	0	-1.00700535685074	0.296	0.525	0	Down	WIPF1
HOXD1	0	0.558368717376873	0.264	0.007	0	Up	HOXD1
MTX2	0	0.309636148165357	0.608	0.247	0	Up	MTX2
LINC01116	0	0.547893137578525	0.563	0.074	0	Up	LINC01116
NFE2L2	0	-1.03140771626926	0.533	0.604	0	Down	NFE2L2
FKBP7	0	1.06773921496411	0.739	0.107	0	Up	FKBP7
UBE2E3	0	0.724773244610229	0.836	0.305	0	Up	UBE2E3
NCKAP1	0	0.30616864279045	0.42	0.065	0	Up	NCKAP1
GULP1	0	0.258544748565313	0.283	0.021	0	Up	GULP1
COL5A2	0	1.57931756012965	0.91	0.124	0	Up	COL5A2
MYO1B	0	0.349867673985723	0.591	0.167	0	Up	MYO1B
SATB2	0	1.01689110389439	0.676	0.044	0	Up	SATB2
CFLAR	0	-1.20331648044292	0.337	0.544	0	Down	CFLAR
FZD7	0	0.253582396192262	0.27	0.031	0	Up	FZD7
ABI2	0	0.316860567726093	0.564	0.214	0	Up	ABI2
EEF1B2	0	-0.569607680684098	0.98	0.909	0	Down	EEF1B2
ATIC	0	0.297589780051459	0.55	0.225	0	Up	ATIC
IGFBP2	0	1.2904872082019	0.479	0.09	0	Up	IGFBP2
IGFBP5	0	0.829783436727588	0.384	0.058	0	Up	IGFBP5
ARPC2	0	-1.13427493450986	0.928	0.893	0	Down	ARPC2
CRYBA2	0	1.01942602146953	0.18	0.008	0	Up	CRYBA2
CHPF	0	0.325561773668859	0.383	0.075	0	Up	CHPF
SERPINE2	0	0.776255528100666	0.598	0.065	0	Up	SERPINE2
DOCK10	0	-0.58592143760648	0.102	0.319	0	Down	DOCK10
ITM2C	0	0.73066810815252	0.792	0.188	0	Up	ITM2C
EFHD1	0	0.586499063846321	0.42	0.023	0	Up	EFHD1
INPP5D	0	-0.589187479308323	0.05	0.275	0	Down	INPP5D
ARL4C	0	-1.88085008525174	0.29	0.615	0	Down	ARL4C
COL6A3	0	0.448583887057967	0.424	0.092	0	Up	COL6A3
LRRFIP1	0	-1.11482599057919	0.555	0.66	0	Down	LRRFIP1
GPC1	0	0.337738911036467	0.359	0.055	0	Up	GPC1
HDLBP	0	0.306383940754865	0.755	0.424	0	Up	HDLBP
LMCD1	0	0.611230655957183	0.445	0.057	0	Up	LMCD1
SRGAP3	0	0.484378851648364	0.364	0.103	0	Up	SRGAP3
THUMPD3-AS1	0	0.379827201392119	0.696	0.344	0	Up	THUMPD3-AS1
THUMPD3	0	0.544925329646584	0.61	0.18	0	Up	THUMPD3
SETD5	0	0.535003690427256	0.674	0.225	0	Up	SETD5
OGG1	0	0.307632470255993	0.391	0.091	0	Up	OGG1
TADA3	0	0.476901490689543	0.714	0.299	0	Up	TADA3
RPUSD3	0	0.342461592825855	0.491	0.16	0	Up	RPUSD3
JAGN1	0	0.540947945309528	0.732	0.278	0	Up	JAGN1
CRELD1	0	0.322109437373502	0.43	0.124	0	Up	CRELD1
EMC3	0	0.604121445456117	0.853	0.393	0	Up	EMC3
BRK1	0	0.985357665895946	0.983	0.728	0	Up	BRK1
SEC13	0	0.913641616956543	0.834	0.322	0	Up	SEC13
VGLL4	0	1.07336386171548	0.888	0.307	0	Up	VGLL4
MKRN2	0	0.405074426488442	0.487	0.113	0	Up	MKRN2
RAF1	0	0.517948081574321	0.659	0.221	0	Up	RAF1
RPL32	0	0.819991672179066	1	0.997	0	Up	RPL32
FBLN2	0	0.43010890690059	0.354	0.034	0	Up	FBLN2
STT3B	0	0.312276754022224	0.706	0.371	0	Up	STT3B
CMTM8	0	0.506885011366325	0.407	0.049	0	Up	CMTM8
DYNC1LI1	0	0.549388035691396	0.709	0.294	0	Up	DYNC1LI1
PDCD6IP	0	0.293527578522762	0.651	0.339	0	Up	PDCD6IP
EPM2AIP1	0	0.816116271293052	0.584	0.142	0	Up	EPM2AIP1
MLH1	0	0.371402938954911	0.415	0.133	0	Up	MLH1
LRRFIP2	0	1.19090898247782	0.794	0.254	0	Up	LRRFIP2
GOLGA4	0	1.41808668960178	0.933	0.486	0	Up	GOLGA4
CTDSPL	0	0.43096982082376	0.464	0.091	0	Up	CTDSPL
PLCD1	0	0.352122248863299	0.313	0.036	0	Up	PLCD1
CTNNB1	0	0.558779492886445	0.851	0.478	0	Up	CTNNB1
TMEM158	0	0.413221526710339	0.27	0.066	0	Up	TMEM158
CCR1	0	-0.466270402398869	0.044	0.251	0	Down	CCR1
CCRL2	0	-0.402623765703358	0.021	0.163	0	Down	CCRL2
PTH1R	0	1.26698071328268	0.722	0.063	0	Up	PTH1R
NDUFAF3	0	0.266736373427865	0.799	0.481	0	Up	NDUFAF3
IMPDH2	0	0.463955367986366	0.742	0.328	0	Up	IMPDH2
GNAI2	0	-0.855215334294341	0.861	0.78	0	Down	GNAI2
IFRD2	0	0.256449134576896	0.526	0.199	0	Up	IFRD2
MANF	0	0.363780401016387	0.83	0.455	0	Up	MANF
STAB1	0	-1.78766328425515	0.082	0.351	0	Down	STAB1
NT5DC2	0	0.399605121750124	0.563	0.173	0	Up	NT5DC2
GLT8D1	0	0.318576038836997	0.544	0.19	0	Up	GLT8D1
WNT5A	0	0.394492405528518	0.312	0.021	0	Up	WNT5A
ARF4	0	0.852063695023025	0.938	0.555	0	Up	ARF4
FLNB	0	0.433376434284454	0.554	0.167	0	Up	FLNB
GXYLT2	0	0.604501680474991	0.519	0.04	0	Up	GXYLT2
ROBO2	0	0.337307560799575	0.292	0.007	0	Up	ROBO2
ROBO1	0	0.273149948462846	0.355	0.038	0	Up	ROBO1
GBE1	0	0.284020844949034	0.453	0.185	0	Up	GBE1
CMSS1	0	0.267571475879024	0.485	0.161	0	Up	CMSS1
TMEM45A	0	0.586502757583904	0.51	0.059	0	Up	TMEM45A
TFG	0	0.555104749407356	0.784	0.359	0	Up	TFG
ALCAM	0	0.290432146705457	0.423	0.188	0	Up	ALCAM
NECTIN3	0	0.322190292769801	0.374	0.032	0	Up	NECTIN3
CCDC80	0	1.33255382415678	0.708	0.082	0	Up	CCDC80
LSAMP	0	0.389087881693217	0.253	0.011	0	Up	LSAMP
FSTL1	0	0.431197836445691	0.556	0.093	0	Up	FSTL1
HCLS1	0	-1.22472518864579	0.078	0.511	0	Down	HCLS1
CD86	0	-0.711027672205759	0.047	0.308	0	Down	CD86
CSTA	0	-0.484275935564247	0.026	0.196	0	Down	CSTA
FAM162A	0	0.694800294752628	0.671	0.396	0	Up	FAM162A
MYLK	0	0.414751800910312	0.372	0.071	0	Up	MYLK
CCDC14	0	0.291422067742689	0.498	0.158	0	Up	CCDC14
KALRN	0	0.543803265526834	0.345	0.029	0	Up	KALRN
ITGB5	0	0.730412573123313	0.659	0.276	0	Up	ITGB5
SNX4	0	0.327104180987956	0.563	0.221	0	Up	SNX4
PODXL2	0	0.459905743483032	0.392	0.037	0	Up	PODXL2
SEC61A1	0	0.276938221054876	0.66	0.326	0	Up	SEC61A1
CNBP	0	0.258555694441031	0.942	0.667	0	Up	CNBP
COPG1	0	0.272519465746108	0.529	0.213	0	Up	COPG1
H1FX	0	0.283125348479311	0.879	0.548	0	Up	H1FX
MRPL3	0	0.423722418689123	0.761	0.358	0	Up	MRPL3
SRPRB	0	0.479702327021439	0.704	0.268	0	Up	SRPRB
RYK	0	0.398137210327992	0.554	0.152	0	Up	RYK
MRAS	0	0.438613906058722	0.505	0.117	0	Up	MRAS
COPB2	0	0.513347862996462	0.798	0.378	0	Up	COPB2
RBP1	0	0.329996858070913	0.269	0.035	0	Up	RBP1
SLC25A36	0	0.474153598435164	0.685	0.274	0	Up	SLC25A36
RNF7	0	0.562089498214661	0.95	0.597	0	Up	RNF7
PCOLCE2	0	1.0339567087168	0.705	0.034	0	Up	PCOLCE2
U2SURP	0	0.272876991990913	0.796	0.426	0	Up	U2SURP
C3orf58	0	0.410664407211312	0.508	0.145	0	Up	C3orf58
PLOD2	0	1.65829968511215	0.877	0.08	0	Up	PLOD2
HLTF	0	0.35350060748755	0.564	0.18	0	Up	HLTF
WWTR1	0	0.346270134676073	0.483	0.059	0	Up	WWTR1
PFN2	0	1.2674956575463	0.816	0.069	0	Up	PFN2
SUCNR1	0	-0.40654316743841	0.021	0.174	0	Down	SUCNR1
SSR3	0	0.377072297053768	0.944	0.608	0	Up	SSR3
SHOX2	0	1.00955687559214	0.671	0.043	0	Up	SHOX2
RSRC1	0	0.387392985634573	0.677	0.274	0	Up	RSRC1
MLF1	0	0.534875078819109	0.559	0.08	0	Up	MLF1
B3GALNT1	0	0.341207351070641	0.34	0.044	0	Up	B3GALNT1
SERPINI1	0	0.53490905447989	0.345	0.041	0	Up	SERPINI1
GOLIM4	0	0.355300969379972	0.706	0.336	0	Up	GOLIM4
TNFSF10	0	-0.734230670602287	0.055	0.219	0	Down	TNFSF10
ACTL6A	0	0.305963059163573	0.567	0.208	0	Up	ACTL6A
ALG3	0	0.279840282238311	0.579	0.24	0	Up	ALG3
POLR2H	0	0.470002512375949	0.739	0.307	0	Up	POLR2H
MAGEF1	0	0.42380279470853	0.564	0.168	0	Up	MAGEF1
MAP3K13	0	0.292786013254312	0.575	0.227	0	Up	MAP3K13
IGF2BP2	0	0.52361711884745	0.462	0.036	0	Up	IGF2BP2
DNAJB11	0	0.293037257363887	0.702	0.353	0	Up	DNAJB11
LRRC15	0	0.266023635819451	0.271	0.02	0	Up	LRRC15
FAM43A	0	0.260237868534477	0.341	0.112	0	Up	FAM43A
MELTF	0	0.441598366773272	0.282	0.061	0	Up	MELTF
RNF212	0	0.280711282146753	0.166	0.012	0	Up	RNF212
FGFR3	0	0.598038595903827	0.422	0.02	0	Up	FGFR3
LRPAP1	0	0.74133472003111	0.909	0.507	0	Up	LRPAP1
STX18	0	0.267063309856855	0.488	0.169	0	Up	STX18
MSX1	0	1.1019428374002	0.67	0.055	0	Up	MSX1
CYTL1	0	0.678272186128104	0.3	0.039	0	Up	CYTL1
MRFAP1	0	0.353782832775527	0.915	0.587	0	Up	MRFAP1
BLOC1S4	0	0.311376156078262	0.539	0.17	0	Up	BLOC1S4
HTRA3	0	0.392665494677021	0.364	0.143	0	Up	HTRA3
WDR1	0	0.299968057795915	0.8	0.481	0	Up	WDR1
FGFBP2	0	0.690461407073358	0.228	0.051	0	Up	FGFBP2
SLIT2	0	0.351478402935696	0.292	0.026	0	Up	SLIT2
PCDH7	0	0.532052212586301	0.417	0.019	0	Up	PCDH7
FAM114A1	0	0.590751758990245	0.633	0.164	0	Up	FAM114A1
UGDH	0	0.341736419123671	0.463	0.122	0	Up	UGDH
RBM47	0	-0.604040602043393	0.078	0.325	0	Down	RBM47
UCHL1	0	1.23412646272372	0.57	0.046	0	Up	UCHL1
LIMCH1	0	0.828865797346612	0.607	0.045	0	Up	LIMCH1
OCIAD1	0	0.278361989201519	0.863	0.522	0	Up	OCIAD1
DCUN1D4	0	0.369870348991422	0.38	0.078	0	Up	DCUN1D4
SGCB	0	1.51390316199638	0.858	0.095	0	Up	SGCB
USP46	0	0.815783004696195	0.602	0.091	0	Up	USP46
RASL11B	0	0.621018705868503	0.271	0.008	0	Up	RASL11B
SCFD2	0	0.486641922007316	0.371	0.071	0	Up	SCFD2
FIP1L1	0	1.01900272007623	0.804	0.263	0	Up	FIP1L1
LNX1	0	0.492572977445085	0.323	0.045	0	Up	LNX1
CHIC2	0	0.58648428031747	0.723	0.269	0	Up	CHIC2
PDGFRA	0	1.55511567938617	0.668	0.048	0	Up	PDGFRA
SRD5A3	0	0.973942572603214	0.652	0.186	0	Up	SRD5A3
TMEM165	0	1.06604811245142	0.908	0.433	0	Up	TMEM165
CLOCK	0	0.570632057811837	0.553	0.153	0	Up	CLOCK
NMU	0	0.776474454266052	0.178	0.008	0	Up	NMU
EXOC1	0	0.565425144663681	0.558	0.189	0	Up	EXOC1
CEP135	0	0.371148020975246	0.391	0.122	0	Up	CEP135
AASDH	0	0.520845968310439	0.451	0.108	0	Up	AASDH
PPAT	0	1.26210082865099	0.632	0.094	0	Up	PPAT
PAICS	0	1.84266282200519	0.869	0.262	0	Up	PAICS
SRP72	0	1.74635856103937	0.953	0.482	0	Up	SRP72
ARL9	0	0.418827481218194	0.239	0.008	0	Up	ARL9
REST	0	0.368919571917963	0.682	0.302	0	Up	REST
NOA1	0	0.651227732391273	0.547	0.142	0	Up	NOA1
POLR2B	0	1.06744080543685	0.764	0.259	0	Up	POLR2B
IGFBP7	0	-0.815144528303493	0.527	0.261	0	Down	IGFBP7
EPHA5	0	0.267167744656356	0.232	0.003	0	Up	EPHA5
UTP3	0	0.285056885568642	0.486	0.176	0	Up	UTP3
GRSF1	0	0.262626899839569	0.651	0.307	0	Up	GRSF1
CXCL8	0	-2.90803094397435	0.26	0.414	0	Down	CXCL8
CXCL3	0	-2.12736115652229	0.159	0.341	0	Down	CXCL3
CXCL2	0	-2.25717858221552	0.16	0.376	0	Down	CXCL2
AREG	0	-1.73914473629902	0.075	0.263	0	Down	AREG
SEPT11	0	0.625713753284336	0.818	0.397	0	Up	SEPT11
RASGEF1B	0	-0.807354583932218	0.211	0.378	0	Down	RASGEF1B
HNRNPD	0	0.319398664497609	0.882	0.557	0	Up	HNRNPD
HNRNPDL	0	0.253733982972673	0.908	0.635	0	Up	HNRNPDL
SEC31A	0	0.599139941151002	0.8	0.387	0	Up	SEC31A
PTPN13	0	0.324100598374573	0.343	0.031	0	Up	PTPN13
SPARCL1	0	1.186922793308	0.326	0.068	0	Up	SPARCL1
DMP1	0	1.04505998094571	0.226	0.014	0	Up	DMP1
IBSP	0	2.47230512812918	0.821	0.275	0	Up	IBSP
SPP1	0	0.859083538314731	0.828	0.53	0	Up	SPP1
HPGDS	0	-0.488509315867501	0.017	0.153	0	Down	HPGDS
UNC5C	0	0.426473275380948	0.251	0.008	0	Up	UNC5C
ADH5	0	0.433996027667062	0.803	0.395	0	Up	ADH5
H2AFZ	0	0.821004827545473	0.99	0.808	0	Up	H2AFZ
PPP3CA	0	0.341017835630931	0.65	0.309	0	Up	PPP3CA
NFKB1	0	-0.921238573859842	0.183	0.387	0	Down	NFKB1
BDH2	0	0.260108538007718	0.46	0.137	0	Up	BDH2
SGMS2	0	1.53645907407906	0.691	0.072	0	Up	SGMS2
CYP2U1	0	0.269824133563161	0.287	0.035	0	Up	CYP2U1
HADH	0	0.904117520318575	0.76	0.221	0	Up	HADH
LEF1	0	0.30341659251334	0.416	0.064	0	Up	LEF1
OSTC	0	1.15624327179052	0.985	0.607	0	Up	OSTC
PITX2	0	0.261555458488773	0.247	0.006	0	Up	PITX2
CAMK2D	0	0.344839304751762	0.543	0.191	0	Up	CAMK2D
MAD2L1	0	0.274453294028538	0.352	0.152	0	Up	MAD2L1
NDNF	0	0.396227446961385	0.318	0.013	0	Up	NDNF
INTU	0	0.366305890155649	0.342	0.028	0	Up	INTU
HSPA4L	0	0.263377307082614	0.272	0.021	0	Up	HSPA4L
PCDH18	0	0.579296926955009	0.448	0.033	0	Up	PCDH18
MGST2	0	0.622397746399795	0.691	0.375	0	Up	MGST2
HHIP-AS1	0	0.26433717667091	0.224	0.014	0	Up	HHIP-AS1
HHIP	0	0.383356061747775	0.17	0.016	0	Up	HHIP
RPS3A	0	1.87758217523437	1	0.997	0	Up	RPS3A
GATB	0	0.36644679431862	0.373	0.114	0	Up	GATB
FBXW7	0	0.616788417112111	0.583	0.168	0	Up	FBXW7
ARFIP1	0	0.601317994259681	0.559	0.163	0	Up	ARFIP1
TRIM2	0	0.698318452065114	0.383	0.025	0	Up	TRIM2
RNF175	0	0.256784612104581	0.135	0.008	0	Up	RNF175
SFRP2	0	0.889856093632549	0.325	0.028	0	Up	SFRP2
PLRG1	0	1.17003523441724	0.778	0.225	0	Up	PLRG1
GUCY1A1	0	0.708549742316607	0.391	0.043	0	Up	GUCY1A1
GUCY1B1	0	0.508311581580396	0.339	0.046	0	Up	GUCY1B1
CTSO	0	0.528022079857808	0.382	0.101	0	Up	CTSO
PDGFC	0	1.83052464820392	0.792	0.097	0	Up	PDGFC
GLRB	0	0.788102136511474	0.448	0.011	0	Up	GLRB
FAM198B	0	0.634377408987542	0.499	0.293	0	Up	FAM198B
ETFDH	0	0.350579867861119	0.369	0.096	0	Up	ETFDH
PPID	0	1.01780982266688	0.777	0.298	0	Up	PPID
FNIP2	0	0.443913854625838	0.568	0.285	0	Up	FNIP2
RAPGEF2	0	0.344542300002863	0.418	0.128	0	Up	RAPGEF2
TMA16	0	0.801927203936734	0.695	0.206	0	Up	TMA16
TMEM192	0	0.44536904051633	0.467	0.144	0	Up	TMEM192
MSMO1	0	1.29912300487718	0.635	0.137	0	Up	MSMO1
CPE	0	3.63111062678699	0.991	0.236	0	Up	CPE
PALLD	0	1.49449069369447	0.713	0.207	0	Up	PALLD
CBR4	0	0.570563254801296	0.452	0.125	0	Up	CBR4
SH3RF1	0	0.485669408854557	0.364	0.069	0	Up	SH3RF1
NEK1	0	0.560593221344713	0.461	0.094	0	Up	NEK1
CLCN3	0	0.710174281454444	0.609	0.192	0	Up	CLCN3
HPF1	0	1.48412221247156	0.861	0.264	0	Up	HPF1
MFAP3L	0	0.708340304635279	0.404	0.012	0	Up	MFAP3L
AADAT	0	0.630932453627287	0.408	0.012	0	Up	AADAT
TENM3	0	0.29253426225393	0.307	0.012	0	Up	TENM3
SLC25A4	0	0.252807892597498	0.502	0.183	0	Up	SLC25A4
FAT1	0	0.862777107776653	0.597	0.047	0	Up	FAT1
MRPL36	0	0.287152540794802	0.705	0.355	0	Up	MRPL36
IRX2	0	0.373339216085213	0.259	0.007	0	Up	IRX2
C5orf38	0	0.258461657718887	0.223	0.01	0	Up	C5orf38
IRX1	0	0.323667656412642	0.28	0.008	0	Up	IRX1
MED10	0	0.402103458448034	0.795	0.371	0	Up	MED10
UBE2QL1	0	0.521941099867814	0.337	0.01	0	Up	UBE2QL1
SNHG18	0	0.31203067117733	0.287	0.036	0	Up	SNHG18
CCT5	0	0.532028841415362	0.892	0.537	0	Up	CCT5
DAP	0	0.597776968338776	0.729	0.266	0	Up	DAP
OTULINL	0	-0.507388173953715	0.082	0.264	0	Down	OTULINL
MYO10	0	0.388880644484263	0.486	0.138	0	Up	MYO10
BASP1	0	1.02173171376778	0.804	0.29	0	Up	BASP1
BRIX1	0	0.458278201060286	0.645	0.222	0	Up	BRIX1
LIFR	0	0.427489028448382	0.388	0.023	0	Up	LIFR
FYB1	0	-1.80561569808529	0.064	0.558	0	Down	FYB1
PTGER4	0	-0.611281426642018	0.051	0.22	0	Down	PTGER4
HMGCS1	0	0.302272171750508	0.387	0.174	0	Up	HMGCS1
PAIP1	0	0.351346976407203	0.624	0.252	0	Up	PAIP1
EMB	0	-0.806435227624393	0.062	0.307	0	Down	EMB
GPX8	0	0.96619710640483	0.732	0.071	0	Up	GPX8
PLK2	0	0.336589590280246	0.384	0.106	0	Up	PLK2
ADAMTS6	0	0.601610368721198	0.469	0.054	0	Up	ADAMTS6
SREK1	0	0.29993549637121	0.693	0.318	0	Up	SREK1
MAP1B	0	1.14478006371942	0.674	0.098	0	Up	MAP1B
FOXD1	0	0.535456103938988	0.459	0.025	0	Up	FOXD1
IQGAP2	0	-0.814671860823752	0.154	0.375	0	Down	IQGAP2
TBCA	0	0.256414319184008	0.931	0.669	0	Up	TBCA
TMEM167A	0	0.412918227591343	0.862	0.499	0	Up	TMEM167A
HAPLN1	0	1.1874959377052	0.485	0.04	0	Up	HAPLN1
EDIL3	0	0.292307265562794	0.345	0.069	0	Up	EDIL3
MEF2C	0	0.79222011411115	0.835	0.418	0	Up	MEF2C
NR2F1	0	0.354555143937481	0.327	0.018	0	Up	NR2F1
RHOBTB3	0	0.626189363732362	0.67	0.217	0	Up	RHOBTB3
GLRX	0	-1.14819482785984	0.398	0.543	0	Down	GLRX
ST8SIA4	0	-0.514219678416467	0.112	0.299	0	Down	ST8SIA4
PAM	0	0.298452187302463	0.431	0.113	0	Up	PAM
NREP	0	0.708533111466401	0.642	0.109	0	Up	NREP
TNFAIP8	0	-1.0552545898613	0.179	0.439	0	Down	TNFAIP8
LOX	0	1.10063368179813	0.64	0.052	0	Up	LOX
SNCAIP	0	0.49816067133447	0.374	0.013	0	Up	SNCAIP
PPIC	0	1.02573244561044	0.855	0.281	0	Up	PPIC
ZNF608	0	0.314215802178226	0.295	0.018	0	Up	ZNF608
ALDH7A1	0	0.402083876231795	0.497	0.154	0	Up	ALDH7A1
MEGF10	0	0.277144795934569	0.18	0.008	0	Up	MEGF10
FBN2	0	0.358956026855772	0.249	0.024	0	Up	FBN2
P4HA2	0	1.14023822728871	0.766	0.135	0	Up	P4HA2
PDLIM4	0	0.83419490794129	0.733	0.137	0	Up	PDLIM4
C5orf15	0	0.314712210551061	0.591	0.226	0	Up	C5orf15
CXCL14	0	1.17474860786887	0.351	0.028	0	Up	CXCL14
SMAD5	0	0.271925501823807	0.514	0.185	0	Up	SMAD5
SPOCK1	0	0.340430109360987	0.247	0.015	0	Up	SPOCK1
EGR1	0	0.806878591851899	0.826	0.371	0	Up	EGR1
CD14	0	-2.49604831967976	0.088	0.382	0	Down	CD14
DPYSL3	0	0.325985231574445	0.374	0.041	0	Up	DPYSL3
CSF1R	0	-1.42655682447963	0.074	0.423	0	Down	CSF1R
CD74	0	-3.99893103099848	0.242	0.74	0	Down	CD74
RPS14	0	-0.505863632382218	1	0.995	0	Down	RPS14
SPARC	0	1.28664880755949	0.972	0.483	0	Up	SPARC
SGCD	0	0.42247991245803	0.411	0.023	0	Up	SGCD
HAVCR2	0	-0.815678696540691	0.037	0.341	0	Down	HAVCR2
SLIT3	0	0.345056520486391	0.335	0.024	0	Up	SLIT3
DOCK2	0	-0.685301714011602	0.034	0.328	0	Down	DOCK2
LCP2	0	-1.07192876481513	0.052	0.385	0	Down	LCP2
SH3PXD2B	0	0.387659840776319	0.481	0.128	0	Up	SH3PXD2B
RPL26L1	0	0.285995113816361	0.692	0.342	0	Up	RPL26L1
ATP6V0E1	0	-1.06102703943938	0.899	0.793	0	Down	ATP6V0E1
BOD1	0	0.483380582853009	0.636	0.18	0	Up	BOD1
MSX2	0	0.528472285258803	0.301	0.015	0	Up	MSX2
DBN1	0	0.5316692274646	0.559	0.081	0	Up	DBN1
PDLIM7	0	0.57888050562042	0.64	0.183	0	Up	PDLIM7
TMED9	0	0.501541628220997	0.885	0.526	0	Up	TMED9
NHP2	0	0.488764318413455	0.805	0.428	0	Up	NHP2
HNRNPAB	0	0.25454645769553	0.772	0.485	0	Up	HNRNPAB
ADAMTS2	0	0.263486564309299	0.286	0.039	0	Up	ADAMTS2
LTC4S	0	-0.629567276203266	0.062	0.232	0	Down	LTC4S
FOXC1	0	0.848475815399837	0.586	0.056	0	Up	FOXC1
GMDS	0	0.401386936380256	0.44	0.116	0	Up	GMDS
SERPINB9	0	-1.06922023548161	0.073	0.331	0	Down	SERPINB9
TUBB2A	0	0.599793202330322	0.65	0.215	0	Up	TUBB2A
TUBB2B	0	1.17897239830468	0.514	0.027	0	Up	TUBB2B
PXDC1	0	0.36617437426752	0.545	0.213	0	Up	PXDC1
CDYL	0	0.264466345963502	0.49	0.173	0	Up	CDYL
LYRM4	0	0.290110496106555	0.578	0.233	0	Up	LYRM4
NRN1	0	0.82867004802135	0.478	0.035	0	Up	NRN1
F13A1	0	-0.961394791695308	0.057	0.256	0	Down	F13A1
LY86	0	-0.684624307465872	0.022	0.272	0	Down	LY86
RIOK1	0	0.345900103997871	0.533	0.171	0	Up	RIOK1
EEF1E1	0	0.275731504781779	0.621	0.267	0	Up	EEF1E1
PAK1IP1	0	0.274928056871047	0.5	0.182	0	Up	PAK1IP1
NEDD9	0	0.335856753777004	0.399	0.141	0	Up	NEDD9
TBC1D7	0	0.317310675028346	0.472	0.147	0	Up	TBC1D7
CD83	0	-1.85489568547547	0.261	0.442	0	Down	CD83
SOX4	0	1.8105154718883	0.967	0.298	0	Up	SOX4
PRL	0	0.443191886861384	0.214	0.008	0	Up	PRL
ACOT13	0	0.264756990144314	0.594	0.26	0	Up	ACOT13
HIST1H1C	0	1.37816747653126	0.789	0.235	0	Up	HIST1H1C
HIST1H2BC	0	0.365280257550741	0.309	0.044	0	Up	HIST1H2BC
HIST1H2AC	0	0.812138448000044	0.607	0.175	0	Up	HIST1H2AC
HIST1H4H	0	0.381314350374269	0.301	0.032	0	Up	HIST1H4H
HCG11	0	0.331008231089622	0.313	0.052	0	Up	HCG11
ZNF322	0	0.33921649391379	0.482	0.11	0	Up	ZNF322
HLA-F	0	-1.2445417634332	0.205	0.485	0	Down	HLA-F
HLA-A	0	-2.0606048166185	0.958	0.941	0	Down	HLA-A
HLA-E	0	-2.24738329958322	0.619	0.88	0	Down	HLA-E
MRPS18B	0	0.315607950137261	0.637	0.288	0	Up	MRPS18B
PPP1R18	0	-0.799629721964156	0.313	0.473	0	Down	PPP1R18
TUBB	0	1.14711461149271	0.968	0.621	0	Up	TUBB
HLA-C	0	-1.79659387837703	0.929	0.938	0	Down	HLA-C
HLA-B	0	-2.10130309049345	0.89	0.942	0	Down	HLA-B
TNF	0	-1.17590295331105	0.044	0.197	0	Down	TNF
LTB	0	-1.88596039416866	0.02	0.218	0	Down	LTB
LST1	0	-1.3478897534785	0.049	0.399	0	Down	LST1
AIF1	0	-2.5474340790688	0.119	0.527	0	Down	AIF1
CSNK2B	0	0.495314823508833	0.919	0.559	0	Up	CSNK2B
CLIC1	0	-0.783622810207603	0.935	0.851	0	Down	CLIC1
LSM2	0	0.28918768030893	0.802	0.45	0	Up	LSM2
HSPA1A	0	1.14717102463582	0.986	0.733	0	Up	HSPA1A
HSPA1B	0	0.930047435401047	0.939	0.515	0	Up	HSPA1B
NELFE	0	0.453467103637924	0.739	0.329	0	Up	NELFE
GPSM3	0	-1.38971959120559	0.117	0.567	0	Down	GPSM3
HLA-DRA	0	-4.16831209358197	0.269	0.675	0	Down	HLA-DRA
HLA-DRB5	0	-1.51319281525575	0.081	0.26	0	Down	HLA-DRB5
HLA-DRB1	0	-3.5274442944426	0.246	0.693	0	Down	HLA-DRB1
HLA-DQA1	0	-2.05693540446268	0.074	0.409	0	Down	HLA-DQA1
HLA-DQB1	0	-1.98452531116356	0.28	0.517	0	Down	HLA-DQB1
HLA-DQA2	0	-1.12889034098472	0.022	0.283	0	Down	HLA-DQA2
PSMB8	0	-0.930247878239953	0.48	0.604	0	Down	PSMB8
PSMB9	0	-1.43769776519674	0.339	0.594	0	Down	PSMB9
HLA-DMB	0	-1.15019177650492	0.056	0.369	0	Down	HLA-DMB
HLA-DMA	0	-1.92328453867853	0.103	0.52	0	Down	HLA-DMA
HLA-DPA1	0	-3.41860272928194	0.162	0.663	0	Down	HLA-DPA1
HLA-DPB1	0	-3.1273129816382	0.192	0.646	0	Down	HLA-DPB1
COL11A2	0	1.57504923047897	0.552	0.033	0	Up	COL11A2
SLC39A7	0	0.710094225987367	0.741	0.241	0	Up	SLC39A7
WDR46	0	0.29605010443126	0.554	0.217	0	Up	WDR46
PFDN6	0	0.321195824884511	0.624	0.275	0	Up	PFDN6
SNRPC	0	0.478314330547825	0.841	0.484	0	Up	SNRPC
TAF11	0	0.291499069317791	0.591	0.237	0	Up	TAF11
SCUBE3	0	0.428001169334751	0.151	0.019	0	Up	SCUBE3
SRPK1	0	0.358342659108532	0.583	0.235	0	Up	SRPK1
MAPK13	0	-0.396749311343548	0.07	0.243	0	Down	MAPK13
PPIL1	0	0.415199348087393	0.53	0.141	0	Up	PPIL1
C6orf89	0	0.251607322315383	0.499	0.217	0	Up	C6orf89
MTCH1	0	0.726196179612738	0.875	0.486	0	Up	MTCH1
CCDC167	0	0.349351570805685	0.722	0.339	0	Up	CCDC167
GLO1	0	0.853031787219265	0.835	0.339	0	Up	GLO1
SAYSD1	0	0.270180743455443	0.446	0.151	0	Up	SAYSD1
DAAM2	0	0.37868132518728	0.339	0.026	0	Up	DAAM2
TREM2	0	-0.789800089073427	0.025	0.205	0	Down	TREM2
MDFI	0	1.43097189971699	0.865	0.144	0	Up	MDFI
BYSL	0	0.40564518707445	0.441	0.112	0	Up	BYSL
RPL7L1	0	0.400812436824492	0.77	0.379	0	Up	RPL7L1
KLHDC3	0	0.362893765160951	0.619	0.259	0	Up	KLHDC3
RRP36	0	0.282829872593041	0.604	0.257	0	Up	RRP36
PTK7	0	0.417581206908941	0.429	0.04	0	Up	PTK7
YIPF3	0	0.612876960044949	0.831	0.382	0	Up	YIPF3
MRPL14	0	0.54483609257662	0.869	0.467	0	Up	MRPL14
SLC29A1	0	0.562615523152105	0.473	0.202	0	Up	SLC29A1
HSP90AB1	0	0.785680176992728	0.999	0.911	0	Up	HSP90AB1
CDC5L	0	0.464024447089436	0.75	0.362	0	Up	CDC5L
RUNX2	0	1.26246179156343	0.832	0.135	0	Up	RUNX2
RCAN2	0	0.361553989585799	0.349	0.02	0	Up	RCAN2
MCM3	0	0.25688476508262	0.459	0.183	0	Up	MCM3
TMEM14A	0	0.367483853726206	0.534	0.106	0	Up	TMEM14A
GSTA1	0	0.665276979146298	0.178	0.017	0	Up	GSTA1
GSTA4	0	0.38825324211179	0.41	0.053	0	Up	GSTA4
FBXO9	0	0.294546371962832	0.583	0.217	0	Up	FBXO9
LRRC1	0	0.271869834121873	0.311	0.016	0	Up	LRRC1
DST	0	0.804580662373381	0.707	0.199	0	Up	DST
BAG2	0	0.621664128743244	0.604	0.117	0	Up	BAG2
RAB23	0	0.353818534675305	0.345	0.036	0	Up	RAB23
EEF1A1	0	-0.475237082137328	1	0.998	0	Down	EEF1A1
COL12A1	0	0.572405521811833	0.435	0.067	0	Up	COL12A1
MYO6	0	0.491474781478308	0.497	0.077	0	Up	MYO6
HMGN3	0	0.478566653118836	0.864	0.543	0	Up	HMGN3
TENT5A	0	0.296562105297465	0.628	0.278	0	Up	TENT5A
TPBG	0	0.545211601710193	0.43	0.045	0	Up	TPBG
PGM3	0	0.330833318862458	0.497	0.17	0	Up	PGM3
PRSS35	0	0.405998558647681	0.192	0.016	0	Up	PRSS35
PNRC1	0	-1.26389148561841	0.787	0.767	0	Down	PNRC1
PRDM1	0	-1.19437258579395	0.061	0.388	0	Down	PRDM1
CD24	0	1.03419861913231	0.608	0.064	0	Up	CD24
SLC16A10	0	-0.821670567809105	0.06	0.253	0	Down	SLC16A10
FAM229B	0	0.279578327432383	0.369	0.053	0	Up	FAM229B
LAMA4	0	0.496651791551499	0.522	0.091	0	Up	LAMA4
HDAC2	0	0.345550171247713	0.709	0.35	0	Up	HDAC2
CALHM6	0	-0.417520098457906	0.052	0.226	0	Down	CALHM6
GOPC	0	0.260112274703959	0.583	0.259	0	Up	GOPC
GJA1	0	0.762006521593111	0.616	0.083	0	Up	GJA1
HDDC2	0	0.283253991506389	0.657	0.307	0	Up	HDDC2
ARHGAP18	0	-1.13391784756665	0.13	0.456	0	Down	ARHGAP18
EPB41L2	0	0.373181610247395	0.571	0.263	0	Up	EPB41L2
ENPP1	0	0.826068744776232	0.346	0.035	0	Up	ENPP1
CTGF	0	0.873104933337066	0.583	0.074	0	Up	CTGF
RPS12	0	-0.770891317245259	0.999	0.995	0	Down	RPS12
TNFAIP3	0	-2.25757790752313	0.174	0.621	0	Down	TNFAIP3
STX11	0	-0.721640938747708	0.082	0.263	0	Down	STX11
AKAP12	0	0.562438805237574	0.417	0.049	0	Up	AKAP12
CNKSR3	0	0.342359745425699	0.315	0.019	0	Up	CNKSR3
TIAM2	0	0.254767405002514	0.292	0.043	0	Up	TIAM2
TAGAP	0	-0.820803293810701	0.04	0.272	0	Down	TAGAP
SOD2	0	-2.17585698899621	0.395	0.542	0	Down	SOD2
TCP1	0	0.332971166996858	0.816	0.48	0	Up	TCP1
MRPL18	0	0.313961460634687	0.804	0.47	0	Up	MRPL18
RNASET2	0	-1.50799919561202	0.373	0.598	0	Down	RNASET2
AFDN	0	0.39340833759346	0.418	0.091	0	Up	AFDN
FAM20C	0	0.498306151537951	0.562	0.255	0	Up	FAM20C
PDGFA	0	0.285073202614183	0.265	0.056	0	Up	PDGFA
SUN1	0	0.301529569137135	0.476	0.145	0	Up	SUN1
C7orf50	0	0.26156241302596	0.655	0.337	0	Up	C7orf50
ZFAND2A	0	0.706677388319252	0.677	0.282	0	Up	ZFAND2A
PSMG3	0	0.432053415799597	0.647	0.243	0	Up	PSMG3
MRM2	0	0.335608262723028	0.48	0.151	0	Up	MRM2
NUDT1	0	0.687189085413241	0.726	0.381	0	Up	NUDT1
EIF3B	0	0.503024418509798	0.771	0.362	0	Up	EIF3B
FSCN1	0	0.480248645034656	0.659	0.28	0	Up	FSCN1
CCZ1	0	0.2597093127729	0.582	0.253	0	Up	CCZ1
EIF2AK1	0	0.382186753242209	0.631	0.266	0	Up	EIF2AK1
KDELR2	0	1.16102482750112	0.964	0.604	0	Up	KDELR2
C1GALT1	0	0.437256817376336	0.62	0.218	0	Up	C1GALT1
NDUFA4	0	0.809421169659779	0.993	0.852	0	Up	NDUFA4
PHF14	0	0.518109452213795	0.744	0.319	0	Up	PHF14
TMEM106B	0	0.494521183323192	0.671	0.224	0	Up	TMEM106B
SCIN	0	0.532924128068161	0.265	0.031	0	Up	SCIN
BZW2	0	0.563379504428602	0.692	0.258	0	Up	BZW2
TWIST1	0	1.31867708158287	0.762	0.09	0	Up	TWIST1
FAM126A	0	0.250514776014417	0.502	0.195	0	Up	FAM126A
MALSU1	0	0.292527647622581	0.625	0.277	0	Up	MALSU1
IGF2BP3	0	0.339072950274104	0.351	0.017	0	Up	IGF2BP3
MPP6	0	0.26320734370939	0.304	0.061	0	Up	MPP6
HNRNPA2B1	0	0.318905304728786	0.992	0.892	0	Up	HNRNPA2B1
CBX3	0	0.617065253488069	0.931	0.535	0	Up	CBX3
HOTAIRM1	0	0.256210334183382	0.367	0.096	0	Up	HOTAIRM1
HOXA7	0	0.290652617389791	0.293	0.011	0	Up	HOXA7
HOXA10	0	0.659772437491058	0.555	0.036	0	Up	HOXA10
CREB5	0	0.429063128928212	0.343	0.115	0	Up	CREB5
FKBP14	0	0.801833721556751	0.652	0.126	0	Up	FKBP14
GARS	0	0.29119615375744	0.558	0.256	0	Up	GARS
LSM5	0	0.359442554280759	0.776	0.447	0	Up	LSM5
FKBP9	0	0.287094040323179	0.427	0.112	0	Up	FKBP9
RP9	0	0.298987420070492	0.492	0.135	0	Up	RP9
AOAH	0	-0.507914768863022	0.054	0.208	0	Down	AOAH
EPDR1	0	0.820420313153695	0.593	0.083	0	Up	EPDR1
SFRP4	0	0.843641809999967	0.515	0.048	0	Up	SFRP4
MPLKIP	0	0.435540311541438	0.775	0.36	0	Up	MPLKIP
INHBA	0	0.478569502339554	0.445	0.056	0	Up	INHBA
GLI3	0	0.384720470629548	0.362	0.02	0	Up	GLI3
MRPL32	0	0.274381407433639	0.661	0.322	0	Up	MRPL32
COA1	0	0.274508230374691	0.646	0.292	0	Up	COA1
PGAM2	0	0.355177806543687	0.137	0.005	0	Up	PGAM2
AEBP1	0	0.528687072899551	0.481	0.09	0	Up	AEBP1
POLD2	0	0.61806211779205	0.722	0.268	0	Up	POLD2
DDX56	0	0.339410171161887	0.545	0.199	0	Up	DDX56
TMED4	0	0.415481256850932	0.742	0.349	0	Up	TMED4
PPIA	0	0.434132086885762	0.998	0.919	0	Up	PPIA
H2AFV	0	0.30657857354076	0.924	0.659	0	Up	H2AFV
MYO1G	0	-0.570076706014429	0.019	0.174	0	Down	MYO1G
IKZF1	0	-0.860781539306946	0.025	0.286	0	Down	IKZF1
GRB10	0	0.271936293566865	0.223	0.03	0	Up	GRB10
SEC61G	0	1.04394003986872	0.967	0.695	0	Up	SEC61G
CCT6A	0	0.543703485573174	0.89	0.52	0	Up	CCT6A
CHCHD2	0	0.446407063861888	0.996	0.9	0	Up	CHCHD2
ERV3-1	0	0.261920404084463	0.322	0.056	0	Up	ERV3-1
VKORC1L1	0	0.520278564599534	0.539	0.173	0	Up	VKORC1L1
GUSB	0	0.652963329632907	0.728	0.36	0	Up	GUSB
TPST1	0	0.85863909811091	0.668	0.055	0	Up	TPST1
AC027644.3	0	0.261150704857023	0.416	0.124	0	Up	AC027644.3
TMEM248	0	0.309261384963901	0.64	0.36	0	Up	TMEM248
SBDS	0	0.384100798747538	0.749	0.438	0	Up	SBDS
TYW1	0	0.253741423925733	0.332	0.08	0	Up	TYW1
LAT2	0	-0.716297119831126	0.045	0.338	0	Down	LAT2
GTF2I	0	0.450523879337911	0.842	0.45	0	Up	GTF2I
NCF1	0	-0.652025981246501	0.033	0.245	0	Down	NCF1
MDH2	0	0.270999737966105	0.858	0.536	0	Up	MDH2
HSPB1	0	0.984484923145533	0.972	0.575	0	Up	HSPB1
FGL2	0	-1.31450501726172	0.045	0.371	0	Down	FGL2
MAGI2	0	0.250208879804473	0.255	0.015	0	Up	MAGI2
GNAI1	0	0.939048455366993	0.707	0.065	0	Up	GNAI1
SEMA3E	0	0.541742084316695	0.295	0.009	0	Up	SEMA3E
SEMA3A	0	0.369628652273877	0.282	0.012	0	Up	SEMA3A
SAMD9L	0	-0.689553282072965	0.102	0.272	0	Down	SAMD9L
GNG11	0	0.265149157711068	0.569	0.168	0	Up	GNG11
BET1	0	0.262331432892664	0.501	0.178	0	Up	BET1
COL1A2	0	1.59242914778838	0.962	0.402	0	Up	COL1A2
SGCE	0	0.548171599618647	0.533	0.051	0	Up	SGCE
DYNC1I1	0	0.254097964893001	0.254	0.016	0	Up	DYNC1I1
SEM1	0	0.569840479204205	0.923	0.65	0	Up	SEM1
DLX6	0	0.328438075594684	0.323	0.012	0	Up	DLX6
DLX5	0	1.23336705944262	0.779	0.061	0	Up	DLX5
SDHAF3	0	0.251781419262594	0.525	0.206	0	Up	SDHAF3
NPTX2	0	0.627938778592939	0.416	0.025	0	Up	NPTX2
ARPC1A	0	0.46687153029562	0.741	0.363	0	Up	ARPC1A
ARPC1B	0	-1.34886873340416	0.602	0.743	0	Down	ARPC1B
COPS6	0	0.349796624235236	0.798	0.443	0	Up	COPS6
PILRA	0	-0.522099875324909	0.027	0.217	0	Down	PILRA
PCOLCE	0	1.97528526201135	0.893	0.166	0	Up	PCOLCE
POP7	0	0.284797497787369	0.56	0.225	0	Up	POP7
TRIP6	0	0.324787799237747	0.562	0.224	0	Up	TRIP6
IFT22	0	0.286558460977056	0.434	0.092	0	Up	IFT22
LRRC17	0	0.610016572446803	0.401	0.029	0	Up	LRRC17
NAMPT	0	-1.78600831354019	0.499	0.579	0	Down	NAMPT
LAMB1	0	0.294765385943022	0.39	0.071	0	Up	LAMB1
LRRN3	0	0.25875640045072	0.215	0.012	0	Up	LRRN3
TFEC	0	-0.526918426778462	0.033	0.285	0	Down	TFEC
PTPRZ1	0	0.398429962100804	0.263	0.009	0	Up	PTPRZ1
HILPDA	0	0.801985470641862	0.54	0.073	0	Up	HILPDA
CALU	0	1.02482563696624	0.893	0.406	0	Up	CALU
CALD1	0	0.397058190482594	0.724	0.141	0	Up	CALD1
PTN	0	0.817941899888267	0.473	0.047	0	Up	PTN
TBXAS1	0	-0.56516661505884	0.119	0.319	0	Down	TBXAS1
TRBC1	0	-1.81125012611073	0.018	0.189	0	Down	TRBC1
TRBC2	0	-1.94411232972001	0.023	0.256	0	Down	TRBC2
TCAF1	0	0.441571439322439	0.518	0.125	0	Up	TCAF1
PDIA4	0	0.447657598510188	0.782	0.383	0	Up	PDIA4
GIMAP7	0	-1.00859087791757	0.018	0.251	0	Down	GIMAP7
GIMAP4	0	-1.19537966936044	0.035	0.368	0	Down	GIMAP4
GIMAP6	0	-0.322015176600026	0.011	0.14	0	Down	GIMAP6
GIMAP1	0	-0.626742862047358	0.019	0.226	0	Down	GIMAP1
TMEM176B	0	-0.877473747254326	0.135	0.313	0	Down	TMEM176B
SMARCD3	0	0.370887975054343	0.382	0.04	0	Up	SMARCD3
CSF2RA	0	-0.378401215849512	0.017	0.178	0	Down	CSF2RA
GYG2	0	0.259158483181596	0.274	0.007	0	Up	GYG2
MID1	0	0.265580498944907	0.268	0.016	0	Up	MID1
TMSB4X	0	-2.2623268971295	0.994	0.994	0	Down	TMSB4X
PIR	0	0.277486256636238	0.326	0.04	0	Up	PIR
RBBP7	0	0.401618676613637	0.719	0.347	0	Up	RBBP7
PDHA1	0	0.313874684582625	0.732	0.335	0	Up	PDHA1
EIF1AX	0	0.532491524501474	0.933	0.591	0	Up	EIF1AX
CNKSR2	0	0.271063118483835	0.234	0.008	0	Up	CNKSR2
PHEX	0	0.523198094846854	0.26	0.009	0	Up	PHEX
PRDX4	0	1.78003909870863	0.98	0.444	0	Up	PRDX4
SAT1	0	-1.46265374578004	0.854	0.798	0	Down	SAT1
CXorf21	0	-0.298740608459778	0.011	0.148	0	Down	CXorf21
TMEM47	0	0.2652832136329	0.296	0.033	0	Up	TMEM47
CYBB	0	-1.52759891224047	0.055	0.352	0	Down	CYBB
DYNLT3	0	0.256262518194592	0.606	0.274	0	Up	DYNLT3
SRPX	0	0.546943087129057	0.363	0.036	0	Up	SRPX
GPR34	0	-0.764489027103557	0.028	0.23	0	Down	GPR34
NDUFB11	0	0.389922033463919	0.942	0.712	0	Up	NDUFB11
CDK16	0	0.27572663637587	0.498	0.179	0	Up	CDK16
USP11	0	0.338227461078655	0.547	0.166	0	Up	USP11
TIMP1	0	0.992272097721388	0.991	0.589	0	Up	TIMP1
WAS	0	-0.785708799156073	0.041	0.371	0	Down	WAS
MAGED1	0	0.828317409313282	0.699	0.122	0	Up	MAGED1
HSD17B10	0	0.447469065611908	0.728	0.372	0	Up	HSD17B10
MAGED2	0	0.96300309446224	0.893	0.302	0	Up	MAGED2
PAGE5	0	0.82451852452934	0.177	0.014	0	Up	PAGE5
VSIG4	0	-1.0847389787982	0.031	0.254	0	Down	VSIG4
IL2RG	0	-1.184727146128	0.031	0.31	0	Down	IL2RG
NONO	0	0.271149848921233	0.785	0.448	0	Up	NONO
HMGN5	0	0.553361232902097	0.487	0.096	0	Up	HMGN5
TSPAN6	0	0.66688099982125	0.556	0.037	0	Up	TSPAN6
SRPX2	0	0.37974168158986	0.316	0.033	0	Up	SRPX2
BTK	0	-0.370827698692621	0.024	0.227	0	Down	BTK
ARMCX3	0	0.384227643600323	0.73	0.311	0	Up	ARMCX3
TCEAL2	0	0.322449764640408	0.18	0.004	0	Up	TCEAL2
TMSB15A	0	0.828372287219404	0.59	0.039	0	Up	TMSB15A
TCEAL9	0	0.665494093326409	0.781	0.275	0	Up	TCEAL9
BEX3	0	1.14066721245743	0.872	0.271	0	Up	BEX3
MORF4L2	0	0.398617970350555	0.82	0.44	0	Up	MORF4L2
PLS3	0	1.10857988794076	0.804	0.119	0	Up	PLS3
PGRMC1	0	0.526036107473908	0.698	0.262	0	Up	PGRMC1
SEPT6	0	-0.811706427808947	0.226	0.407	0	Down	SEPT6
SMARCA1	0	0.284151291852092	0.297	0.045	0	Up	SMARCA1
SASH3	0	-0.376496419594317	0.013	0.145	0	Down	SASH3
GPC4	0	0.389638332158103	0.381	0.025	0	Up	GPC4
SMIM10	0	0.430344718393493	0.439	0.063	0	Up	SMIM10
RTL8C	0	0.387249011722489	0.592	0.219	0	Up	RTL8C
RTL8A	0	0.448194458237925	0.595	0.161	0	Up	RTL8A
FHL1	0	0.689813848952727	0.543	0.061	0	Up	FHL1
RBMX	0	0.320517722733355	0.834	0.463	0	Up	RBMX
LINC00632	0	0.409903572777403	0.279	0.01	0	Up	LINC00632
LDOC1	0	0.367524827940973	0.318	0.018	0	Up	LDOC1
HMGB3	0	0.476949308540662	0.57	0.21	0	Up	HMGB3
MAGEA3	0	0.527330693296211	0.385	0.007	0	Up	MAGEA3
MAGEA6	0	0.455971316921307	0.342	0.005	0	Up	MAGEA6
PNMA5	0	0.357097820580016	0.161	0.006	0	Up	PNMA5
MAGEA1	0	0.383316489293765	0.252	0.004	0	Up	MAGEA1
BGN	0	0.357955719756344	0.606	0.12	0	Up	BGN
ARHGAP4	0	-0.793593169945044	0.092	0.385	0	Down	ARHGAP4
RPL10	0	-0.552547962751572	0.999	0.998	0	Down	RPL10
CTAG2	0	0.580827337523679	0.192	0.015	0	Up	CTAG2
MPP1	0	-0.573679092381164	0.174	0.34	0	Down	MPP1
TNKS	0	0.293051624393408	0.397	0.097	0	Up	TNKS
FDFT1	0	0.366522928799161	0.565	0.266	0	Up	FDFT1
TUSC3	0	0.762374722401824	0.546	0.049	0	Up	TUSC3
MSR1	0	-1.02295004352387	0.041	0.258	0	Down	MSR1
PSD3	0	0.399793738764401	0.439	0.095	0	Up	PSD3
DOK2	0	-1.07384434777608	0.067	0.423	0	Down	DOK2
BMP1	0	0.488717087501274	0.532	0.095	0	Up	BMP1
POLR3D	0	0.342169804354049	0.512	0.151	0	Up	POLR3D
SLC39A14	0	0.342836153325733	0.4	0.069	0	Up	SLC39A14
LOXL2	0	0.324606126903231	0.333	0.056	0	Up	LOXL2
PTK2B	0	-0.423723587709822	0.039	0.209	0	Down	PTK2B
CLU	0	0.780918445478407	0.416	0.058	0	Up	CLU
PBK	0	0.306804853966029	0.239	0.046	0	Up	PBK
FZD3	0	0.423725154086093	0.375	0.023	0	Up	FZD3
DUSP4	0	-1.32394334733751	0.062	0.28	0	Down	DUSP4
SARAF	0	-1.0313332827584	0.845	0.807	0	Down	SARAF
FGFR1	0	0.998026944377105	0.724	0.191	0	Up	FGFR1
PRKDC	0	0.56711119676236	0.78	0.389	0	Up	PRKDC
UBE2V2	0	0.42716570967978	0.758	0.375	0	Up	UBE2V2
SNAI2	0	0.613068136577293	0.411	0.047	0	Up	SNAI2
RB1CC1	0	0.275310316684563	0.686	0.341	0	Up	RB1CC1
TCEA1	0	0.310309895730529	0.814	0.469	0	Up	TCEA1
MRPL15	0	0.414024949167385	0.704	0.318	0	Up	MRPL15
LYN	0	-0.791302938593974	0.105	0.378	0	Down	LYN
IMPAD1	0	0.610476390401922	0.684	0.223	0	Up	IMPAD1
RAB2A	0	0.675487161363773	0.904	0.559	0	Up	RAB2A
CHD7	0	0.275339016153104	0.424	0.106	0	Up	CHD7
ASPH	0	0.702267734060905	0.781	0.355	0	Up	ASPH
GGH	0	1.0105074330001	0.663	0.166	0	Up	GGH
COPS5	0	0.257873553929374	0.737	0.39	0	Up	COPS5
SULF1	0	0.395312812866236	0.3	0.032	0	Up	SULF1
TRAM1	0	0.317304384236676	0.804	0.478	0	Up	TRAM1
LACTB2	0	0.255950125506511	0.429	0.136	0	Up	LACTB2
EYA1	0	0.25531437134531	0.239	0.008	0	Up	EYA1
RPL7	0	0.549964176214556	0.999	0.955	0	Up	RPL7
RDH10	0	0.274520264662238	0.31	0.067	0	Up	RDH10
ELOC	0	0.526997459620904	0.859	0.566	0	Up	ELOC
LY96	0	-0.952789677771788	0.109	0.419	0	Down	LY96
CRISPLD1	0	0.615309727488952	0.399	0.017	0	Up	CRISPLD1
ZFHX4-AS1	0	0.277300105299253	0.263	0.007	0	Up	ZFHX4-AS1
ZFHX4	0	1.44641640937775	0.78	0.045	0	Up	ZFHX4
PEX2	0	0.361871634227669	0.61	0.226	0	Up	PEX2
HEY1	0	0.690767558578513	0.432	0.055	0	Up	HEY1
ZNF704	0	0.363081650225124	0.348	0.039	0	Up	ZNF704
CHMP4C	0	0.366929138347751	0.317	0.015	0	Up	CHMP4C
CA3	0	1.19669736898709	0.469	0.054	0	Up	CA3
MMP16	0	0.30783185363563	0.288	0.022	0	Up	MMP16
OTUD6B-AS1	0	0.267768091156628	0.646	0.282	0	Up	OTUD6B-AS1
FAM92A	0	0.34104096056301	0.452	0.097	0	Up	FAM92A
SDC2	0	1.98091654513125	0.937	0.167	0	Up	SDC2
CPQ	0	1.0691067718546	0.74	0.205	0	Up	CPQ
TSPYL5	0	0.739255233806577	0.448	0.045	0	Up	TSPYL5
MTDH	0	1.16600572552483	0.985	0.69	0	Up	MTDH
LAPTM4B	0	2.45628374597684	0.955	0.161	0	Up	LAPTM4B
MATN2	0	0.651504480497341	0.422	0.03	0	Up	MATN2
RPL30	0	1.20741835522588	1	0.996	0	Up	RPL30
RIDA	0	0.562822933374468	0.53	0.142	0	Up	RIDA
STK3	0	0.636771876932143	0.575	0.109	0	Up	STK3
OSR2	0	0.342263551326478	0.273	0.013	0	Up	OSR2
COX6C	0	0.636943319296121	0.994	0.802	0	Up	COX6C
POLR2K	0	0.819202710843217	0.934	0.481	0	Up	POLR2K
ANKRD46	0	0.53834389586561	0.468	0.071	0	Up	ANKRD46
YWHAZ	0	0.378183774217444	0.973	0.745	0	Up	YWHAZ
ZNF706	0	0.319490841894383	0.931	0.62	0	Up	ZNF706
UBR5	0	0.270895519168195	0.553	0.219	0	Up	UBR5
KLF10	0	0.379604827452123	0.651	0.334	0	Up	KLF10
AZIN1	0	0.276675614842798	0.666	0.342	0	Up	AZIN1
BAALC	0	0.304506690228818	0.26	0.02	0	Up	BAALC
CTHRC1	0	3.21444103178089	0.914	0.148	0	Up	CTHRC1
SLC25A32	0	0.303115285291822	0.42	0.119	0	Up	SLC25A32
DCAF13	0	0.984952869565772	0.836	0.275	0	Up	DCAF13
LRP12	0	1.04141742065016	0.615	0.086	0	Up	LRP12
AC027031.2	0	0.895742655706787	0.54	0.035	0	Up	AC027031.2
ANGPT1	0	0.82000496919858	0.534	0.034	0	Up	ANGPT1
ENY2	0	0.810930054604229	0.975	0.642	0	Up	ENY2
EBAG9	0	0.28234330350044	0.567	0.229	0	Up	EBAG9
TRPS1	0	0.785916099115225	0.764	0.266	0	Up	TRPS1
EIF3H	0	0.812702458104351	0.98	0.717	0	Up	EIF3H
UTP23	0	0.407651605181481	0.582	0.165	0	Up	UTP23
RAD21	0	0.663319900103089	0.841	0.421	0	Up	RAD21
TNFRSF11B	0	0.455169495211243	0.255	0.013	0	Up	TNFRSF11B
ENPP2	0	0.468628493229297	0.404	0.097	0	Up	ENPP2
MRPL13	0	0.520331809805254	0.823	0.388	0	Up	MRPL13
DERL1	0	0.777528942847744	0.847	0.364	0	Up	DERL1
C8orf76	0	0.266222808863247	0.525	0.191	0	Up	C8orf76
ZHX1	0	0.452903061121698	0.541	0.164	0	Up	ZHX1
ATAD2	0	0.309051117727624	0.392	0.137	0	Up	ATAD2
WDYHV1	0	0.413259476833624	0.467	0.078	0	Up	WDYHV1
FBXO32	0	0.697742128897989	0.493	0.091	0	Up	FBXO32
TMEM65	0	0.397700163421635	0.586	0.205	0	Up	TMEM65
TATDN1	0	0.435274749133949	0.667	0.248	0	Up	TATDN1
NDUFB9	0	0.944301803135427	0.938	0.484	0	Up	NDUFB9
SQLE	0	0.8618137728656	0.641	0.161	0	Up	SQLE
NSMCE2	0	0.442447060919372	0.606	0.173	0	Up	NSMCE2
MYC	0	0.979761691037733	0.667	0.189	0	Up	MYC
ASAP1	0	0.6027516352295	0.75	0.335	0	Up	ASAP1
PHF20L1	0	0.789590160924143	0.875	0.362	0	Up	PHF20L1
SLA	0	-1.09924227817786	0.114	0.348	0	Down	SLA
WISP1	0	1.04910280646738	0.481	0.027	0	Up	WISP1
NDRG1	0	0.491430373272044	0.547	0.219	0	Up	NDRG1
COL22A1	0	0.32358128570041	0.269	0.011	0	Up	COL22A1
PTK2	0	0.351347608595637	0.485	0.099	0	Up	PTK2
ARC	0	0.373754497641755	0.192	0.038	0	Up	ARC
LY6K	0	1.79037843124525	0.668	0.065	0	Up	LY6K
LY6E	0	0.772338108135822	0.956	0.6	0	Up	LY6E
TSTA3	0	0.441046986734659	0.666	0.295	0	Up	TSTA3
PUF60	0	0.714648069452335	0.868	0.43	0	Up	PUF60
EXOSC4	0	0.357580792969843	0.508	0.173	0	Up	EXOSC4
GPAA1	0	0.582389314885527	0.757	0.32	0	Up	GPAA1
CYC1	0	0.496708353286619	0.859	0.471	0	Up	CYC1
BOP1	0	0.359074564589929	0.509	0.168	0	Up	BOP1
SCX	0	0.635884521422997	0.321	0.045	0	Up	SCX
SLC52A2	0	0.327374100498499	0.559	0.246	0	Up	SLC52A2
C8orf33	0	0.283136521167208	0.446	0.164	0	Up	C8orf33
DOCK8	0	-1.00661703839246	0.058	0.425	0	Down	DOCK8
PTPRD	0	0.321220588360522	0.308	0.021	0	Up	PTPRD
CDKN2A	0	1.65273248975286	0.884	0.168	0	Up	CDKN2A
TUSC1	0	0.488796598927048	0.499	0.072	0	Up	TUSC1
CHMP5	0	0.298988335960886	0.851	0.497	0	Up	CHMP5
ENHO	0	0.385302499366472	0.282	0.018	0	Up	ENHO
DCTN3	0	0.407989088768173	0.868	0.487	0	Up	DCTN3
SIGMAR1	0	0.295095124431452	0.44	0.143	0	Up	SIGMAR1
IL11RA	0	0.328795648702946	0.247	0.03	0	Up	IL11RA
VCP	0	0.277854682748092	0.81	0.478	0	Up	VCP
STOML2	0	0.498352906539204	0.832	0.41	0	Up	STOML2
TPM2	0	1.07709875032393	0.793	0.183	0	Up	TPM2
PSAT1	0	0.333708656155985	0.281	0.03	0	Up	PSAT1
GOLM1	0	0.411598039974714	0.581	0.196	0	Up	GOLM1
S1PR3	0	0.282282795507119	0.313	0.039	0	Up	S1PR3
SYK	0	-0.491683852519958	0.086	0.294	0	Down	SYK
ROR2	0	0.319008036579679	0.353	0.042	0	Up	ROR2
OMD	0	1.10150552086916	0.45	0.033	0	Up	OMD
BARX1	0	0.374645000328475	0.214	0.006	0	Up	BARX1
C9orf3	0	0.547717334949762	0.539	0.071	0	Up	C9orf3
PTCH1	0	0.312010740051958	0.255	0.018	0	Up	PTCH1
SEC61B	0	0.348252778040028	0.952	0.772	0	Up	SEC61B
NR4A3	0	-1.34644453370377	0.17	0.38	0	Down	NR4A3
TMEM38B	0	0.379937252587616	0.5	0.122	0	Up	TMEM38B
CTNNAL1	0	0.583740038568182	0.603	0.109	0	Up	CTNNAL1
TXN	0	0.658463990935294	0.964	0.734	0	Up	TXN
PTGR1	0	0.440509558697549	0.579	0.218	0	Up	PTGR1
RGS3	0	1.19919188843073	0.763	0.134	0	Up	RGS3
TNC	0	1.63635363866706	0.768	0.075	0	Up	TNC
TLR4	0	-0.390250477652469	0.044	0.198	0	Down	TLR4
NDUFA8	0	0.434169557428985	0.824	0.401	0	Up	NDUFA8
PTGS1	0	-0.250060362758537	0.018	0.158	0	Down	PTGS1
PSMB7	0	0.487092058267961	0.873	0.493	0	Up	PSMB7
HSPA5	0	1.50452271978322	0.98	0.683	0	Up	HSPA5
ANGPTL2	0	0.300996449041689	0.302	0.054	0	Up	ANGPTL2
STXBP1	0	0.304005253281506	0.337	0.037	0	Up	STXBP1
DPM2	0	0.46318837837551	0.648	0.242	0	Up	DPM2
GOLGA2	0	0.257428184432167	0.535	0.214	0	Up	GOLGA2
SWI5	0	0.461413859954023	0.603	0.193	0	Up	SWI5
CERCAM	0	0.684986687801504	0.567	0.081	0	Up	CERCAM
WDR34	0	0.349146486415422	0.433	0.116	0	Up	WDR34
SET	0	0.450791501292253	0.969	0.718	0	Up	SET
IER5L	0	0.438187594889361	0.745	0.354	0	Up	IER5L
NTMT1	0	0.323855698274378	0.681	0.302	0	Up	NTMT1
PRRX2	0	1.15306258016071	0.742	0.067	0	Up	PRRX2
PTGES	0	0.804104876878316	0.445	0.028	0	Up	PTGES
FNBP1	0	-0.954692215190576	0.102	0.428	0	Down	FNBP1
NCS1	0	0.551450275917933	0.582	0.121	0	Up	NCS1
ASS1	0	0.393638714112095	0.261	0.013	0	Up	ASS1
RPL7A	0	0.311936931720401	1	0.993	0	Up	RPL7A
SURF4	0	0.344556550744535	0.772	0.41	0	Up	SURF4
COL5A1	0	0.946851812209631	0.716	0.105	0	Up	COL5A1
MRPS2	0	0.274664892114878	0.548	0.217	0	Up	MRPS2
GPSM1	0	0.28866579105927	0.303	0.03	0	Up	GPSM1
PMPCA	0	0.281683068447124	0.515	0.188	0	Up	PMPCA
FAM69B	0	0.268221528589809	0.176	0.017	0	Up	FAM69B
SNHG7	0	0.47877497669122	0.786	0.363	0	Up	SNHG7
TMEM141	0	0.270581134146476	0.655	0.334	0	Up	TMEM141
PHPT1	0	0.666043265628459	0.951	0.586	0	Up	PHPT1
EDF1	0	0.405574148662648	0.984	0.811	0	Up	EDF1
MAN1B1	0	0.278261033766136	0.532	0.208	0	Up	MAN1B1
TMEM203	0	0.273450421870294	0.549	0.214	0	Up	TMEM203
TUBB4B	0	0.641909574481306	0.903	0.61	0	Up	TUBB4B
IFITM5	0	2.10927953291442	0.726	0.179	0	Up	IFITM5
HRAS	0	0.3985490918375	0.635	0.247	0	Up	HRAS
CD151	0	0.533688591254999	0.779	0.406	0	Up	CD151
CHID1	0	0.261936628307089	0.68	0.351	0	Up	CHID1
KCNQ1OT1	0	2.16634235419949	0.872	0.22	0	Up	KCNQ1OT1
CDKN1C	0	0.713211803179354	0.552	0.116	0	Up	CDKN1C
RHOG	0	-0.977281521709124	0.385	0.548	0	Down	RHOG
TRIM22	0	-0.760943701563475	0.074	0.265	0	Down	TRIM22
PPFIBP2	0	0.290944502479727	0.352	0.065	0	Up	PPFIBP2
RPL27A	0	-0.558167037385952	0.995	0.961	0	Down	RPL27A
TMEM41B	0	0.258577811378901	0.481	0.173	0	Up	TMEM41B
DKK3	0	0.332587861062638	0.362	0.05	0	Up	DKK3
TEAD1	0	0.253114637087801	0.312	0.038	0	Up	TEAD1
INSC	0	0.600515574570684	0.499	0.023	0	Up	INSC
SOX6	0	0.347799799431352	0.249	0.007	0	Up	SOX6
NUCB2	0	0.65800662136128	0.851	0.383	0	Up	NUCB2
LDHA	0	0.525262406448097	0.982	0.816	0	Up	LDHA
ANO5	0	0.581239115623314	0.37	0.022	0	Up	ANO5
FIBIN	0	1.02198082265959	0.399	0.016	0	Up	FIBIN
CCDC34	0	0.411325253113467	0.481	0.132	0	Up	CCDC34
LGR4	0	0.276968350985674	0.294	0.023	0	Up	LGR4
BDNF	0	0.278408035089737	0.254	0.008	0	Up	BDNF
RCN1	0	0.88619032886948	0.799	0.236	0	Up	RCN1
LMO2	0	-0.49482447719631	0.092	0.264	0	Down	LMO2
CD44	0	-1.43735484251265	0.426	0.659	0	Down	CD44
C11orf74	0	0.42196372250263	0.546	0.141	0	Up	C11orf74
C11orf96	0	-0.323401234356908	0.329	0.103	0	Down	C11orf96
TP53I11	0	0.286059290429865	0.423	0.126	0	Up	TP53I11
CREB3L1	0	1.44413541462512	0.773	0.066	0	Up	CREB3L1
MDK	0	2.40261365848506	0.891	0.143	0	Up	MDK
LRP4	0	0.35180243921022	0.305	0.015	0	Up	LRP4
SPI1	0	-1.23843637026273	0.069	0.436	0	Down	SPI1
PSMC3	0	0.36425694901574	0.772	0.415	0	Up	PSMC3
PTPRJ	0	-0.518044023884239	0.087	0.287	0	Down	PTPRJ
SSRP1	0	0.453810446562756	0.685	0.276	0	Up	SSRP1
MED19	0	0.288471260877567	0.568	0.177	0	Up	MED19
TMX2	0	0.31145013238946	0.651	0.302	0	Up	TMX2
SELENOH	0	0.37270708796103	0.906	0.608	0	Up	SELENOH
CTNND1	0	0.256047178559149	0.582	0.258	0	Up	CTNND1
LPXN	0	-0.573563687391001	0.043	0.271	0	Down	LPXN
MPEG1	0	-1.00805845453258	0.036	0.317	0	Down	MPEG1
MS4A6A	0	-1.91157636814822	0.055	0.353	0	Down	MS4A6A
MS4A4A	0	-1.22363515924793	0.04	0.281	0	Down	MS4A4A
MS4A7	0	-2.2351455719011	0.066	0.369	0	Down	MS4A7
TMEM132A	0	0.292084880838984	0.327	0.072	0	Up	TMEM132A
SLC15A3	0	-0.431399707251962	0.067	0.225	0	Down	SLC15A3
TMEM258	0	0.417270166630847	0.931	0.634	0	Up	TMEM258
FEN1	0	0.267735050189802	0.376	0.118	0	Up	FEN1
FADS2	0	0.299712388267127	0.339	0.093	0	Up	FADS2
FADS1	0	0.638173517270303	0.579	0.193	0	Up	FADS1
FTH1	0	-1.2769287091484	1	0.995	0	Down	FTH1
GANAB	0	0.5758037190412	0.733	0.338	0	Up	GANAB
UQCC3	0	0.471301689732755	0.671	0.255	0	Up	UQCC3
POLR2G	0	0.390224738934414	0.768	0.396	0	Up	POLR2G
TMEM223	0	0.283286473389762	0.535	0.212	0	Up	TMEM223
TMEM179B	0	0.323360961210374	0.766	0.423	0	Up	TMEM179B
SLC3A2	0	0.275878875773858	0.797	0.513	0	Up	SLC3A2
RARRES3	0	-1.56123656948289	0.136	0.352	0	Down	RARRES3
RCOR2	0	0.576700013136263	0.423	0.016	0	Up	RCOR2
STIP1	0	0.344943533320036	0.722	0.353	0	Up	STIP1
FERMT3	0	-0.975530475830543	0.137	0.463	0	Down	FERMT3
PPP1R14B	0	0.532752296368272	0.947	0.591	0	Up	PPP1R14B
BAD	0	0.365904878934318	0.647	0.264	0	Up	BAD
TRMT112	0	0.429382520723428	0.947	0.696	0	Up	TRMT112
SAC3D1	0	0.384055317745413	0.459	0.167	0	Up	SAC3D1
FAU	0	-0.515763379405241	0.999	0.981	0	Down	FAU
NEAT1	0	-0.941548925073205	0.974	0.864	0	Down	NEAT1
SCYL1	0	0.254831699922466	0.49	0.191	0	Up	SCYL1
SSSCA1	0	0.252754395358013	0.569	0.256	0	Up	SSSCA1
EFEMP2	0	0.664529532965091	0.637	0.085	0	Up	EFEMP2
BANF1	0	0.660545121089368	0.936	0.548	0	Up	BANF1
YIF1A	0	0.416353991193701	0.756	0.369	0	Up	YIF1A
CD248	0	0.518814304423573	0.275	0.056	0	Up	CD248
CTSF	0	0.313771538020043	0.403	0.13	0	Up	CTSF
CCS	0	0.301670812799839	0.64	0.277	0	Up	CCS
TBC1D10C	0	-0.847607973499991	0.013	0.195	0	Down	TBC1D10C
GSTP1	0	0.737645299804676	0.989	0.771	0	Up	GSTP1
TCIRG1	0	-1.23714619878525	0.297	0.443	0	Down	TCIRG1
C11orf24	0	0.261319932055448	0.406	0.111	0	Up	C11orf24
GAL	0	0.569382687632561	0.266	0.071	0	Up	GAL
CTTN	0	0.307321386590942	0.502	0.147	0	Up	CTTN
FOLR1	0	0.272184836050741	0.204	0.008	0	Up	FOLR1
FOLR2	0	-1.27759710669842	0.048	0.258	0	Down	FOLR2
COA4	0	0.430664464195235	0.799	0.384	0	Up	COA4
UCP2	0	-1.17571516785807	0.227	0.492	0	Down	UCP2
SPCS2	0	0.325532675995409	0.936	0.663	0	Up	SPCS2
SLCO2B1	0	-0.90886257976231	0.039	0.268	0	Down	SLCO2B1
SERPINH1	0	1.80772487582989	0.961	0.31	0	Up	SERPINH1
WNT11	0	0.312321354381752	0.198	0.007	0	Up	WNT11
THAP12	0	0.3848011353681	0.512	0.172	0	Up	THAP12
TSKU	0	0.490880995052559	0.423	0.037	0	Up	TSKU
PAK1	0	0.523383749909184	0.58	0.253	0	Up	PAK1
CLNS1A	0	1.18403830300395	0.916	0.429	0	Up	CLNS1A
RSF1	0	0.351277988052923	0.795	0.402	0	Up	RSF1
RAB30-AS1	0	0.26440377952478	0.411	0.139	0	Up	RAB30-AS1
SYTL2	0	0.383097057824952	0.474	0.063	0	Up	SYTL2
CHORDC1	0	0.273214066804234	0.715	0.379	0	Up	CHORDC1
FAT3	0	0.802560498612728	0.584	0.023	0	Up	FAT3
SMCO4	0	0.30121777460489	0.584	0.275	0	Up	SMCO4
TAF1D	0	0.468501492223436	0.858	0.475	0	Up	TAF1D
SESN3	0	0.332975217054377	0.503	0.257	0	Up	SESN3
ARHGAP42	0	0.382881716341007	0.363	0.024	0	Up	ARHGAP42
YAP1	0	0.425562228024444	0.423	0.039	0	Up	YAP1
BIRC3	0	-1.59892250108949	0.078	0.437	0	Down	BIRC3
MMP13	0	1.31118974496417	0.44	0.044	0	Up	MMP13
DCUN1D5	0	0.336042893959615	0.63	0.258	0	Up	DCUN1D5
PDGFD	0	0.316768704257613	0.339	0.049	0	Up	PDGFD
CASP1	0	-0.915656765674986	0.078	0.371	0	Down	CASP1
CARD16	0	-1.26327818886661	0.154	0.482	0	Down	CARD16
SLN	0	0.481292453915902	0.167	0.009	0	Up	SLN
RDX	0	0.581982066874281	0.81	0.387	0	Up	RDX
CRYAB	0	0.852759857893131	0.306	0.061	0	Up	CRYAB
IL18	0	-0.728654087557896	0.034	0.287	0	Down	IL18
PTS	0	0.379055582631576	0.642	0.252	0	Up	PTS
AP002884.1	0	0.631108795791805	0.488	0.058	0	Up	AP002884.1
NCAM1	0	0.76161754409452	0.596	0.026	0	Up	NCAM1
NNMT	0	0.38135025930322	0.366	0.106	0	Up	NNMT
CADM1	0	1.30520006506078	0.848	0.225	0	Up	CADM1
FXYD6	0	0.689176323553067	0.677	0.182	0	Up	FXYD6
IL10RA	0	-0.94851700534144	0.038	0.362	0	Down	IL10RA
JAML	0	-0.644948339675128	0.013	0.193	0	Down	JAML
CD3E	0	-1.5291331839068	0.021	0.251	0	Down	CD3E
CD3D	0	-2.14389721233641	0.024	0.276	0	Down	CD3D
CD3G	0	-1.29992949635071	0.016	0.208	0	Down	CD3G
RPS25	0	-0.41882998450689	0.999	0.978	0	Down	RPS25
OAF	0	0.291892684690431	0.432	0.183	0	Up	OAF
SORL1	0	-0.482437955074602	0.023	0.182	0	Down	SORL1
CLMP	0	0.840584309334781	0.614	0.043	0	Up	CLMP
PANX3	0	0.983203018135825	0.385	0.03	0	Up	PANX3
EI24	0	0.381155425538275	0.697	0.312	0	Up	EI24
STT3A	0	0.250866236072666	0.484	0.201	0	Up	STT3A
ST3GAL4	0	0.416280929599224	0.505	0.101	0	Up	ST3GAL4
ST14	0	-0.253683190118376	0.021	0.157	0	Down	ST14
AP000911.1	0	0.307886207442405	0.128	0.01	0	Up	AP000911.1
GTPBP4	0	0.334017620181338	0.616	0.262	0	Up	GTPBP4
CELF2	0	-1.07507605789856	0.132	0.458	0	Down	CELF2
CCDC3	0	1.34170915069514	0.713	0.047	0	Up	CCDC3
FAM107B	0	-0.895278388903605	0.264	0.443	0	Down	FAM107B
MRC1	0	-1.31840424892279	0.036	0.292	0	Down	MRC1
BMI1	0	0.311878140847654	0.438	0.112	0	Up	BMI1
PRTFDC1	0	0.352832098536916	0.389	0.068	0	Up	PRTFDC1
APBB1IP	0	-0.770264675202899	0.175	0.403	0	Down	APBB1IP
BAMBI	0	0.970675193286719	0.715	0.154	0	Up	BAMBI
SVIL	0	0.33028135653695	0.368	0.08	0	Up	SVIL
MAP3K8	0	-0.833463240577132	0.145	0.354	0	Down	MAP3K8
PARD3	0	0.290417310320626	0.327	0.021	0	Up	PARD3
CREM	0	-2.23015978214365	0.449	0.684	0	Down	CREM
RASSF4	0	-0.640061800930929	0.106	0.329	0	Down	RASSF4
DKK1	0	0.839930491305751	0.3	0.008	0	Up	DKK1
BICC1	0	0.33007910472316	0.376	0.028	0	Up	BICC1
SRGN	0	-3.53447102278385	0.334	0.828	0	Down	SRGN
COL13A1	0	0.354686264675769	0.291	0.015	0	Up	COL13A1
H2AFY2	0	0.381524143737878	0.422	0.104	0	Up	H2AFY2
PRF1	0	-1.21939019511516	0.013	0.152	0	Down	PRF1
UNC5B	0	0.717252136728935	0.661	0.118	0	Up	UNC5B
VSIR	0	-0.832347181220853	0.096	0.363	0	Down	VSIR
P4HA1	0	0.540431002232241	0.673	0.316	0	Up	P4HA1
PLAU	0	-0.980975996038132	0.089	0.292	0	Down	PLAU
ZNF503	0	0.434702343538611	0.477	0.106	0	Up	ZNF503
KCNMA1	0	0.550076062258881	0.45	0.113	0	Up	KCNMA1
RPS24	0	-0.450609052498087	1	0.995	0	Down	RPS24
RBP4	0	1.69528004559577	0.511	0.054	0	Up	RBP4
PDLIM1	0	0.265092609069345	0.5	0.107	0	Up	PDLIM1
ENTPD1	0	-0.448110984780627	0.021	0.177	0	Down	ENTPD1
PIK3AP1	0	-0.562994715192164	0.029	0.275	0	Down	PIK3AP1
KAZALD1	0	0.380616163464267	0.336	0.017	0	Up	KAZALD1
ARL3	0	0.265152405771669	0.61	0.272	0	Up	ARL3
SH3PXD2A	0	0.356197673255463	0.528	0.192	0	Up	SH3PXD2A
TCF7L2	0	0.28459568660586	0.414	0.102	0	Up	TCF7L2
RGS10	0	-2.15332406991069	0.39	0.651	0	Down	RGS10
FGFR2	0	0.410100030883463	0.315	0.013	0	Up	FGFR2
PTPRE	0	-1.0800823191208	0.066	0.432	0	Down	PTPRE
BNIP3	0	1.00043340128423	0.659	0.289	0	Up	BNIP3
ADAM8	0	-0.50091092607078	0.028	0.211	0	Down	ADAM8
CACNA2D4	0	-0.305899959863909	0.039	0.198	0	Down	CACNA2D4
FKBP4	0	0.315858635619653	0.731	0.367	0	Up	FKBP4
CD27	0	-1.15133572062009	0.012	0.173	0	Down	CD27
MRPL51	0	0.529389281162671	0.93	0.61	0	Up	MRPL51
GAPDH	0	0.578191876174802	1	0.969	0	Up	GAPDH
CHD4	0	0.38200064699617	0.798	0.434	0	Up	CHD4
MLF2	0	0.449672666027999	0.825	0.438	0	Up	MLF2
PTMS	0	0.46491439745743	0.93	0.615	0	Up	PTMS
CD4	0	-1.14914694133614	0.062	0.439	0	Down	CD4
TPI1	0	0.608365054097674	0.979	0.77	0	Up	TPI1
ENO2	0	0.461401784126593	0.342	0.081	0	Up	ENO2
C12orf57	0	0.49002501951961	0.891	0.502	0	Up	C12orf57
PTPN6	0	-0.809255995941711	0.073	0.368	0	Down	PTPN6
PHB2	0	0.253582891013724	0.852	0.533	0	Up	PHB2
CD163	0	-1.38285559592261	0.049	0.306	0	Down	CD163
SLC2A3	0	-1.36781868606684	0.227	0.482	0	Down	SLC2A3
C3AR1	0	-0.815180518124788	0.056	0.284	0	Down	C3AR1
CLEC4A	0	-0.535001914168501	0.044	0.255	0	Down	CLEC4A
CLECL1	0	-0.267471029841319	0.01	0.14	0	Down	CLECL1
CD69	0	-1.52425789434076	0.024	0.249	0	Down	CD69
CLEC2B	0	-1.53536790813126	0.254	0.592	0	Down	CLEC2B
CLEC7A	0	-0.760259297911517	0.037	0.306	0	Down	CLEC7A
MAGOHB	0	0.368310044372999	0.595	0.228	0	Up	MAGOHB
SMIM10L1	0	0.296124972320739	0.615	0.281	0	Up	SMIM10L1
MGP	0	1.13502909208916	0.661	0.148	0	Up	MGP
ARHGDIB	0	-2.6249879984704	0.132	0.8	0	Down	ARHGDIB
RERG	0	0.258633006729187	0.228	0.013	0	Up	RERG
STRAP	0	0.254105399547252	0.786	0.48	0	Up	STRAP
MGST1	0	0.427263519327816	0.412	0.11	0	Up	MGST1
PLEKHA5	0	0.839906205316626	0.693	0.13	0	Up	PLEKHA5
GOLT1B	0	0.415249604795201	0.65	0.236	0	Up	GOLT1B
LDHB	0	0.62135652622788	0.978	0.722	0	Up	LDHB
KRAS	0	0.337584031400435	0.739	0.389	0	Up	KRAS
RASSF8-AS1	0	0.418435586826494	0.415	0.043	0	Up	RASSF8-AS1
RASSF8	0	0.447867127007501	0.475	0.065	0	Up	RASSF8
SSPN	0	0.596089035097545	0.491	0.058	0	Up	SSPN
PPFIBP1	0	0.449108602367772	0.512	0.193	0	Up	PPFIBP1
ERGIC2	0	0.268269689801588	0.704	0.349	0	Up	ERGIC2
KIF21A	0	0.424945690949241	0.48	0.07	0	Up	KIF21A
TMEM106C	0	0.701706462100052	0.65	0.219	0	Up	TMEM106C
COL2A1	0	1.57417216423245	0.158	0.017	0	Up	COL2A1
WNT10B	0	0.303038628981386	0.271	0.008	0	Up	WNT10B
TUBA1B	0	0.584251859357094	0.961	0.769	0	Up	TUBA1B
TUBA1A	0	0.859944360988949	0.904	0.549	0	Up	TUBA1A
TUBA1C	0	0.543574103808827	0.856	0.535	0	Up	TUBA1C
PRPH	0	0.353266880268428	0.223	0.004	0	Up	PRPH
SPATS2	0	0.487428297987713	0.599	0.174	0	Up	SPATS2
LIMA1	0	0.307859454936427	0.494	0.186	0	Up	LIMA1
BIN2	0	-0.685773224829262	0.021	0.257	0	Down	BIN2
PFDN5	0	-0.702986148177918	0.984	0.934	0	Down	PFDN5
SP7	0	0.917461932432832	0.639	0.042	0	Up	SP7
HOXC10	0	0.28536232930243	0.306	0.018	0	Up	HOXC10
HOXC9	0	0.348828527700686	0.38	0.027	0	Up	HOXC9
CBX5	0	0.467747500081745	0.665	0.266	0	Up	CBX5
GTSF1	0	0.571620317699094	0.343	0.066	0	Up	GTSF1
NCKAP1L	0	-0.932482964251419	0.044	0.418	0	Down	NCKAP1L
CD63	0	0.577822021997877	0.995	0.828	0	Up	CD63
GDF11	0	0.363207864202186	0.449	0.072	0	Up	GDF11
PA2G4	0	0.286066917003936	0.816	0.514	0	Up	PA2G4
MYL6B	0	0.68746168605832	0.76	0.27	0	Up	MYL6B
CNPY2	0	0.422114892345141	0.785	0.439	0	Up	CNPY2
NACA	0	-0.395883893389021	0.998	0.972	0	Down	NACA
TAC3	0	1.71483733486853	0.233	0.038	0	Up	TAC3
SHMT2	0	0.358572528300241	0.604	0.261	0	Up	SHMT2
NDUFA4L2	0	0.809745366860209	0.259	0.061	0	Up	NDUFA4L2
ARHGAP9	0	-0.630995498181976	0.036	0.257	0	Down	ARHGAP9
MARS	0	0.254868840125633	0.436	0.178	0	Up	MARS
DDIT3	0	0.789145443388089	0.639	0.309	0	Up	DDIT3
DCTN2	0	0.571712438068052	0.758	0.418	0	Up	DCTN2
DTX3	0	0.253381827729016	0.31	0.031	0	Up	DTX3
OS9	0	1.08904570293451	0.834	0.49	0	Up	OS9
CDK4	0	0.894261516006675	0.802	0.358	0	Up	CDK4
METTL1	0	0.35460208875408	0.368	0.114	0	Up	METTL1
TSFM	0	0.440283885423336	0.55	0.24	0	Up	TSFM
CTDSP2	0	0.445233369166066	0.577	0.288	0	Up	CTDSP2
AC084033.3	0	0.295499306407697	0.367	0.116	0	Up	AC084033.3
MSRB3	0	0.283952593805339	0.356	0.048	0	Up	MSRB3
TMBIM4	0	-0.816097090140388	0.62	0.648	0	Down	TMBIM4
LYZ	0	-3.17578451766554	0.116	0.464	0	Down	LYZ
CCT2	0	0.636397201243717	0.886	0.478	0	Up	CCT2
GLIPR1	0	-0.802559374996071	0.347	0.527	0	Down	GLIPR1
CSRP2	0	1.37427812280908	0.653	0.118	0	Up	CSRP2
NAV3	0	0.321708393816553	0.274	0.018	0	Up	NAV3
TMTC2	0	0.351251263683717	0.354	0.041	0	Up	TMTC2
EPYC	0	1.16506006637936	0.188	0.02	0	Up	EPYC
LUM	0	2.3310618579535	0.915	0.199	0	Up	LUM
DCN	0	1.08342582491032	0.638	0.111	0	Up	DCN
BTG1	0	-1.50428735183762	0.937	0.876	0	Down	BTG1
NUDT4	0	0.400110313819341	0.627	0.225	0	Up	NUDT4
MRPL42	0	0.386376855619015	0.734	0.329	0	Up	MRPL42
METAP2	0	0.265273219463215	0.724	0.387	0	Up	METAP2
SNRPF	0	0.265119966532641	0.805	0.532	0	Up	SNRPF
ARL1	0	0.802848912219993	0.77	0.362	0	Up	ARL1
HSP90B1	0	0.436369039528588	0.975	0.705	0	Up	HSP90B1
GLT8D2	0	0.339950958070904	0.307	0.03	0	Up	GLT8D2
CKAP4	0	0.976576105177907	0.773	0.148	0	Up	CKAP4
TMEM263	0	0.607228817465141	0.694	0.183	0	Up	TMEM263
TMEM119	0	0.812192641588004	0.546	0.086	0	Up	TMEM119
SELPLG	0	-0.651913193378046	0.039	0.274	0	Down	SELPLG
ARPC3	0	-0.803106257549451	0.957	0.893	0	Down	ARPC3
PPP1CC	0	0.267626872717416	0.766	0.436	0	Up	PPP1CC
SH2B3	0	-0.664808928332453	0.134	0.343	0	Down	SH2B3
TBX3	0	0.31118426293566	0.196	0.016	0	Up	TBX3
SRSF9	0	0.295679998115367	0.943	0.702	0	Up	SRSF9
DYNLL1	0	0.570946572371837	0.997	0.86	0	Up	DYNLL1
CDK2AP1	0	0.312355518349627	0.543	0.177	0	Up	CDK2AP1
RILPL2	0	-0.89356236486535	0.324	0.463	0	Down	RILPL2
TMED2	0	0.454724549093388	0.829	0.51	0	Up	TMED2
RFLNA	0	0.254854941981861	0.227	0.009	0	Up	RFLNA
RAN	0	0.870988802122219	0.986	0.78	0	Up	RAN
PXMP2	0	0.649971398038637	0.622	0.147	0	Up	PXMP2
GJB2	0	0.259392335121647	0.139	0.015	0	Up	GJB2
HMGB1	0	0.334562511187002	0.994	0.901	0	Up	HMGB1
ALOX5AP	0	-1.84845088615603	0.065	0.496	0	Down	ALOX5AP
SMAD9	0	0.407957029012099	0.348	0.02	0	Up	SMAD9
POSTN	0	0.644680440890031	0.392	0.073	0	Up	POSTN
ELF1	0	-1.1366141252738	0.335	0.557	0	Down	ELF1
TSC22D1	0	0.485149861844266	0.735	0.288	0	Up	TSC22D1
TPT1	0	-0.581352029235828	1	0.998	0	Down	TPT1
LCP1	0	-1.91454202754193	0.078	0.625	0	Down	LCP1
LPAR6	0	-0.697147036242922	0.06	0.265	0	Down	LPAR6
EBPL	0	0.406376516069543	0.686	0.335	0	Up	EBPL
RNASEH2B	0	0.270420479004376	0.682	0.385	0	Up	RNASEH2B
PCDH9	0	0.929558028496128	0.539	0.02	0	Up	PCDH9
MZT1	0	0.359615675430884	0.579	0.279	0	Up	MZT1
KLF5	0	0.375596971554434	0.269	0.024	0	Up	KLF5
LMO7	0	1.08673455927703	0.714	0.065	0	Up	LMO7
CLN5	0	0.31581024868631	0.527	0.197	0	Up	CLN5
NDFIP2	0	0.337346813828879	0.471	0.124	0	Up	NDFIP2
GPR180	0	0.300805095786504	0.402	0.101	0	Up	GPR180
DZIP1	0	0.351016125201379	0.352	0.016	0	Up	DZIP1
DNAJC3-DT	0	0.329194043023995	0.297	0.04	0	Up	DNAJC3-DT
IPO5	0	0.280193211562422	0.554	0.24	0	Up	IPO5
FARP1	0	0.282073561830123	0.49	0.172	0	Up	FARP1
GPR183	0	-2.09271053024895	0.192	0.516	0	Down	GPR183
AL355338.1	0	0.284744148844292	0.359	0.079	0	Up	AL355338.1
EFNB2	0	0.299546447301752	0.254	0.031	0	Up	EFNB2
ARGLU1	0	0.430102144230849	0.832	0.473	0	Up	ARGLU1
TNFSF13B	0	-0.798758672867445	0.053	0.294	0	Down	TNFSF13B
ING1	0	0.463319801629729	0.491	0.178	0	Up	ING1
ANKRD10	0	0.288014351452805	0.618	0.31	0	Up	ANKRD10
LAMP1	0	0.358346238949872	0.852	0.454	0	Up	LAMP1
TMCO3	0	0.283307176516285	0.464	0.155	0	Up	TMCO3
UPF3A	0	0.355561128364168	0.646	0.29	0	Up	UPF3A
CCNB1IP1	0	0.502024353100238	0.657	0.22	0	Up	CCNB1IP1
APEX1	0	0.627425652943103	0.884	0.461	0	Up	APEX1
RNASE6	0	-0.992866138104863	0.047	0.386	0	Down	RNASE6
RNASE1	0	-2.85690919677083	0.118	0.437	0	Down	RNASE1
SUPT16H	0	0.471134329677958	0.686	0.327	0	Up	SUPT16H
TOX4	0	0.25043736124144	0.631	0.29	0	Up	TOX4
METTL3	0	0.256343117012306	0.398	0.102	0	Up	METTL3
TRAC	0	-2.23380805929849	0.132	0.325	0	Down	TRAC
DAD1	0	0.881245826271759	0.955	0.713	0	Up	DAD1
SLC7A7	0	-0.563183373372142	0.077	0.287	0	Down	SLC7A7
MRPL52	0	0.519634321191476	0.781	0.46	0	Up	MRPL52
PRMT5	0	0.472302709394182	0.519	0.128	0	Up	PRMT5
PSMB5	0	1.41392214059121	0.961	0.484	0	Up	PSMB5
C14orf119	0	0.420106162616572	0.74	0.349	0	Up	C14orf119
PABPN1	0	0.298150756803817	0.737	0.416	0	Up	PABPN1
SLC22A17	0	0.287582989160046	0.258	0.019	0	Up	SLC22A17
NGDN	0	0.27125249909671	0.521	0.172	0	Up	NGDN
NEDD8	0	0.614671432913577	0.952	0.728	0	Up	NEDD8
GZMH	0	-1.51026070214212	0.011	0.143	0	Down	GZMH
STXBP6	0	0.759192434708347	0.504	0.028	0	Up	STXBP6
SCFD1	0	0.255326030960374	0.598	0.281	0	Up	SCFD1
COCH	0	0.481444156853592	0.227	0.011	0	Up	COCH
EGLN3	0	0.498401486693976	0.333	0.034	0	Up	EGLN3
SPTSSA	0	0.269007480035978	0.653	0.324	0	Up	SPTSSA
CFL2	0	0.557459053593603	0.626	0.177	0	Up	CFL2
SRP54	0	0.255596667373393	0.646	0.319	0	Up	SRP54
NFKBIA	0	-1.8177201583061	0.77	0.749	0	Down	NFKBIA
MBIP	0	0.268888814888747	0.473	0.128	0	Up	MBIP
SEC23A	0	0.409217488884505	0.618	0.23	0	Up	SEC23A
PNN	0	0.361790968946011	0.807	0.506	0	Up	PNN
FKBP3	0	0.641849779613183	0.846	0.425	0	Up	FKBP3
RPS29	0	-0.372533771970276	0.992	0.965	0	Down	RPS29
TMX1	0	0.277903219526402	0.632	0.354	0	Up	TMX1
FRMD6	0	0.921557368649768	0.543	0.055	0	Up	FRMD6
FRMD6-AS1	0	0.457375773532518	0.344	0.014	0	Up	FRMD6-AS1
RTRAF	0	0.39009437462703	0.91	0.643	0	Up	RTRAF
PSMC6	0	0.303747304236036	0.739	0.417	0	Up	PSMC6
GNPNAT1	0	0.308263826587231	0.471	0.14	0	Up	GNPNAT1
FERMT2	0	0.886626049932674	0.666	0.079	0	Up	FERMT2
BMP4	0	0.847186174626164	0.557	0.021	0	Up	BMP4
SAMD4A	0	0.318731211496481	0.325	0.066	0	Up	SAMD4A
ARMH4	0	0.282030136405687	0.237	0.017	0	Up	ARMH4
ACTR10	0	0.324803013919925	0.685	0.327	0	Up	ACTR10
TIMM9	0	0.27551647855787	0.594	0.255	0	Up	TIMM9
SIX1	0	0.342274496052378	0.302	0.019	0	Up	SIX1
MNAT1	0	0.283766261676299	0.537	0.166	0	Up	MNAT1
PRKCH	0	-0.634755513477333	0.036	0.236	0	Down	PRKCH
HSPA2	0	1.52542203770802	0.609	0.088	0	Up	HSPA2
EIF2S1	0	0.271679790558463	0.711	0.362	0	Up	EIF2S1
RDH11	0	0.396226745008426	0.652	0.271	0	Up	RDH11
ACTN1	0	0.646878282179042	0.804	0.379	0	Up	ACTN1
ERH	0	0.807350535145615	0.963	0.638	0	Up	ERH
SLC8A3	0	0.307393370145503	0.213	0.007	0	Up	SLC8A3
RBM25	0	0.291974962138646	0.889	0.559	0	Up	RBM25
PGF	0	0.351910363210704	0.407	0.067	0	Up	PGF
ACYP1	0	0.257026968206605	0.454	0.153	0	Up	ACYP1
TMED10	0	0.603246047299911	0.923	0.533	0	Up	TMED10
FOS	0	0.908010116543662	0.961	0.74	0	Up	FOS
BATF	0	-0.692107112125123	0.039	0.195	0	Down	BATF
ERG28	0	0.317401478927181	0.532	0.184	0	Up	ERG28
IFT43	0	0.324327974704176	0.499	0.132	0	Up	IFT43
AHSA1	0	0.503236664195455	0.847	0.424	0	Up	AHSA1
SLIRP	0	0.605860287278635	0.835	0.438	0	Up	SLIRP
SNW1	0	0.294199987848445	0.765	0.4	0	Up	SNW1
DIO2	0	1.15040821106111	0.446	0.02	0	Up	DIO2
STON2	0	0.312474878475929	0.337	0.031	0	Up	STON2
FLRT2	0	0.305603264488703	0.29	0.032	0	Up	FLRT2
GPR65	0	-0.781903715609199	0.027	0.254	0	Down	GPR65
ZC3H14	0	0.281818198500235	0.491	0.172	0	Up	ZC3H14
PSMC1	0	0.484672179033191	0.832	0.459	0	Up	PSMC1
CALM1	0	-0.580937196176534	0.96	0.927	0	Down	CALM1
TRIP11	0	0.356833339171366	0.64	0.289	0	Up	TRIP11
GLRX5	0	0.418729309268564	0.839	0.441	0	Up	GLRX5
C14orf132	0	0.363831413041309	0.357	0.024	0	Up	C14orf132
YY1	0	0.306120793284143	0.842	0.503	0	Up	YY1
MEG3	0	1.11702619750383	0.265	0.036	0	Up	MEG3
HSP90AA1	0	0.712487571052442	1	0.973	0	Up	HSP90AA1
MOK	0	0.265052874251724	0.31	0.038	0	Up	MOK
CKB	0	-0.755123715507282	0.807	0.297	0	Down	CKB
APOPT1	0	0.484811945987128	0.756	0.334	0	Up	APOPT1
ZFYVE21	0	0.266747775138354	0.504	0.175	0	Up	ZFYVE21
ATP5MPL	0	0.509180972578006	0.948	0.655	0	Up	ATP5MPL
SIVA1	0	0.752491899444613	0.868	0.513	0	Up	SIVA1
AKT1	0	0.401323282579676	0.709	0.337	0	Up	AKT1
CDCA4	0	0.327086575204768	0.421	0.12	0	Up	CDCA4
NUDT14	0	0.402077567502366	0.493	0.203	0	Up	NUDT14
BTBD6	0	0.45520775280388	0.614	0.194	0	Up	BTBD6
MTA1	0	0.359755745823655	0.531	0.164	0	Up	MTA1
CRIP2	0	0.453810085783023	0.403	0.099	0	Up	CRIP2
NDN	0	0.842741291282678	0.421	0.051	0	Up	NDN
TJP1	0	0.467735566527846	0.508	0.065	0	Up	TJP1
MEIS2	0	0.558387663008449	0.476	0.021	0	Up	MEIS2
PDIA3	0	0.349480436570332	0.95	0.685	0	Up	PDIA3
B2M	0	-2.63748657038254	0.995	0.99	0	Down	B2M
SQOR	0	-0.779681299377959	0.081	0.375	0	Down	SQOR
EID1	0	0.635007692112242	0.97	0.647	0	Up	EID1
MINDY2	0	0.391865200683353	0.564	0.171	0	Up	MINDY2
TPM1	0	0.910319956532253	0.869	0.258	0	Up	TPM1
PPIB	0	0.723001622058635	0.984	0.782	0	Up	PPIB
HACD3	0	1.02879869095003	0.812	0.274	0	Up	HACD3
SMAD3	0	0.277156263792858	0.405	0.064	0	Up	SMAD3
LARP6	0	0.787321783262158	0.655	0.075	0	Up	LARP6
NEO1	0	0.437987504740654	0.43	0.023	0	Up	NEO1
CD276	0	0.454877241891345	0.662	0.248	0	Up	CD276
ISLR	0	0.673070709083435	0.309	0.02	0	Up	ISLR
CSPG4	0	0.308967589350909	0.353	0.09	0	Up	CSPG4
RCN2	0	0.857712707721724	0.868	0.353	0	Up	RCN2
PSTPIP1	0	-0.74309686153798	0.039	0.302	0	Down	PSTPIP1
TSPAN3	0	0.544699150972369	0.76	0.32	0	Up	TSPAN3
TMED3	0	0.275764025240094	0.66	0.337	0	Up	TMED3
BCL2A1	0	-1.40255700148012	0.046	0.267	0	Down	BCL2A1
FAH	0	0.305019886111419	0.395	0.148	0	Up	FAH
MESD	0	0.392764112127159	0.763	0.403	0	Up	MESD
HOMER2	0	0.487943664482811	0.457	0.032	0	Up	HOMER2
SEC11A	0	0.483888560683722	0.975	0.699	0	Up	SEC11A
MRPL46	0	0.274951431657246	0.5	0.185	0	Up	MRPL46
MRPS11	0	0.438635544301443	0.728	0.301	0	Up	MRPS11
ISG20	0	-1.54859538048799	0.151	0.348	0	Down	ISG20
MFGE8	0	0.953464507446729	0.651	0.087	0	Up	MFGE8
IGF1R	0	1.53505182635154	0.527	0.059	0	Up	IGF1R
SYNM	0	0.818544971263159	0.351	0.048	0	Up	SYNM
TTC23	0	0.657916294458362	0.265	0.043	0	Up	TTC23
LRRC28	0	0.269666114704032	0.412	0.116	0	Up	LRRC28
MEF2A	0	0.600680035770931	0.737	0.321	0	Up	MEF2A
SELENOS	0	0.467872315591936	0.684	0.436	0	Up	SELENOS
SNRPA1	0	0.404175120233953	0.689	0.336	0	Up	SNRPA1
NME4	0	0.276167626159142	0.679	0.351	0	Up	NME4
NPW	0	1.61046151886124	0.526	0.073	0	Up	NPW
NTHL1	0	0.254487505624847	0.467	0.16	0	Up	NTHL1
PRSS21	0	0.788562308348431	0.311	0.02	0	Up	PRSS21
FLYWCH2	0	0.250473939386033	0.564	0.229	0	Up	FLYWCH2
IL32	0	-2.6347150110834	0.141	0.385	0	Down	IL32
AC108134.2	0	0.424963705393108	0.18	0.039	0	Up	AC108134.2
VASN	0	0.71346393998827	0.582	0.042	0	Up	VASN
EMP2	0	0.584697493087106	0.662	0.19	0	Up	EMP2
RPS15A	0	-0.626258364670926	1	0.99	0	Down	RPS15A
KNOP1	0	0.304453307658267	0.496	0.159	0	Up	KNOP1
IGSF6	0	-0.873475956646066	0.031	0.266	0	Down	IGSF6
PRKCB	0	-0.53810112973887	0.043	0.193	0	Down	PRKCB
NUPR1	0	0.616147689630977	0.57	0.136	0	Up	NUPR1
TUFM	0	0.311346679889318	0.873	0.581	0	Up	TUFM
SPN	0	-0.557737697634732	0.015	0.152	0	Down	SPN
QPRT	0	0.418933127763553	0.284	0.052	0	Up	QPRT
CORO1A	0	-2.34045782038135	0.103	0.618	0	Down	CORO1A
VKORC1	0	0.414511273495719	0.873	0.501	0	Up	VKORC1
PYCARD	0	-1.42774259088293	0.13	0.555	0	Down	PYCARD
ITGAM	0	-0.548847825719555	0.029	0.259	0	Down	ITGAM
ITGAX	0	-0.506507420777086	0.034	0.213	0	Down	ITGAX
TGFB1I1	0	0.344185876414962	0.454	0.076	0	Up	TGFB1I1
IRX3	0	0.576779718855324	0.453	0.032	0	Up	IRX3
CRNDE	0	0.930186102586663	0.753	0.083	0	Up	CRNDE
IRX5	0	0.689067095482207	0.497	0.016	0	Up	IRX5
MMP2	0	0.842228031334944	0.755	0.151	0	Up	MMP2
CIAPIN1	0	0.313731799837578	0.531	0.182	0	Up	CIAPIN1
POLR2C	0	0.276866824310657	0.624	0.245	0	Up	POLR2C
CDH11	0	1.09841992355987	0.737	0.062	0	Up	CDH11
CKLF	0	-1.06494798847566	0.6	0.607	0	Down	CKLF
DYNC1LI2	0	0.420887397120637	0.68	0.292	0	Up	DYNC1LI2
NOL3	0	0.333872889305555	0.358	0.055	0	Up	NOL3
TMEM208	0	0.479612406362201	0.824	0.431	0	Up	TMEM208
NUTF2	0	0.325450886465268	0.734	0.368	0	Up	NUTF2
SMPD3	0	0.54715706985476	0.359	0.024	0	Up	SMPD3
PSMD7	0	0.346377371195597	0.856	0.514	0	Up	PSMD7
GLG1	0	0.353969683351774	0.693	0.346	0	Up	GLG1
GABARAPL2	0	0.289141289311437	0.919	0.614	0	Up	GABARAPL2
GCSH	0	0.464706370478955	0.659	0.237	0	Up	GCSH
HSBP1	0	0.728775362937524	0.951	0.599	0	Up	HSBP1
COTL1	0	-1.21844494761997	0.778	0.692	0	Down	COTL1
COX4I1	0	-0.473060401245945	0.982	0.896	0	Down	COX4I1
IRF8	0	-0.572783226238888	0.042	0.211	0	Down	IRF8
FOXC2	0	0.736051626254709	0.434	0.033	0	Up	FOXC2
CYBA	0	-2.39464809606411	0.659	0.891	0	Down	CYBA
CDH15	0	0.565916708295451	0.325	0.022	0	Up	CDH15
DPEP1	0	0.502222788197307	0.215	0.031	0	Up	DPEP1
RFLNB	0	0.462856101903238	0.533	0.123	0	Up	RFLNB
NXN	0	0.561049554835993	0.465	0.054	0	Up	NXN
YWHAE	0	0.300048790633464	0.922	0.629	0	Up	YWHAE
SLC43A2	0	-0.533080961303426	0.075	0.24	0	Down	SLC43A2
SERPINF1	0	1.27813784294216	0.835	0.307	0	Up	SERPINF1
ARRB2	0	-0.805845505248887	0.212	0.385	0	Down	ARRB2
CXCL16	0	-0.796667015075214	0.136	0.307	0	Down	CXCL16
PSMB6	0	0.286587313322009	0.89	0.611	0	Up	PSMB6
AC233723.1	0	0.280906672088974	0.221	0.013	0	Up	AC233723.1
PFN1	0	-0.827243349206646	0.976	0.93	0	Down	PFN1
XAF1	0	-0.797667702419645	0.13	0.301	0	Down	XAF1
EIF5A	0	0.524240858456253	0.926	0.58	0	Up	EIF5A
ACAP1	0	-1.04032809754203	0.039	0.239	0	Down	ACAP1
TNFSF12	0	-0.628244549648771	0.08	0.282	0	Down	TNFSF12
CD68	0	-1.93613318640108	0.147	0.502	0	Down	CD68
RPL26	0	-0.374021285985716	0.999	0.991	0	Down	RPL26
MYH10	0	0.540686929372446	0.497	0.045	0	Up	MYH10
PMP22	0	0.67432202596193	0.636	0.299	0	Up	PMP22
CENPV	0	0.62424811030518	0.519	0.045	0	Up	CENPV
UBB	0	0.29187089257831	0.997	0.937	0	Up	UBB
MPRIP	0	0.377618135380411	0.571	0.223	0	Up	MPRIP
COPS3	0	0.603783174145699	0.702	0.337	0	Up	COPS3
RASD1	0	0.625320993881048	0.441	0.072	0	Up	RASD1
PEMT	0	0.500967806153796	0.484	0.124	0	Up	PEMT
ALKBH5	0	0.264441954600402	0.544	0.26	0	Up	ALKBH5
SPECC1	0	0.306512496631256	0.444	0.191	0	Up	SPECC1
CCDC144NL-AS1	0	0.263789710783251	0.165	0.004	0	Up	CCDC144NL-AS1
USP22	0	0.38362000936713	0.638	0.266	0	Up	USP22
TMEM11	0	0.314557484602078	0.571	0.221	0	Up	TMEM11
LGALS9	0	-0.913214976115543	0.061	0.394	0	Down	LGALS9
RAB34	0	0.279207245453421	0.674	0.344	0	Up	RAB34
RPL23A	0	-0.4557249776811	0.999	0.984	0	Down	RPL23A
ADAP2	0	-0.980762216045785	0.045	0.328	0	Down	ADAP2
EVI2B	0	-1.11865853249132	0.054	0.433	0	Down	EVI2B
EVI2A	0	-0.734656884912449	0.215	0.399	0	Down	EVI2A
COPRS	0	0.34051042751897	0.665	0.301	0	Up	COPRS
TMEM98	0	0.739462452869107	0.65	0.059	0	Up	TMEM98
CCL5	0	-3.63307867488995	0.048	0.35	0	Down	CCL5
CCL3	0	-3.24830276268463	0.186	0.43	0	Down	CCL3
CCL4	0	-3.7299858663774	0.193	0.5	0	Down	CCL4
CCL3L1	0	-2.45290272306441	0.089	0.279	0	Down	CCL3L1
CCL4L2	0	-2.80188559244713	0.119	0.342	0	Down	CCL4L2
PCGF2	0	0.336442034757803	0.41	0.066	0	Up	PCGF2
PSMD3	0	0.3008832259286	0.717	0.345	0	Up	PSMD3
KRT10	0	0.747977669249049	0.953	0.586	0	Up	KRT10
EIF1	0	-0.369270355798562	0.999	0.988	0	Down	EIF1
P3H4	0	0.615103602594594	0.54	0.054	0	Up	P3H4
FKBP10	0	1.31301913230014	0.833	0.105	0	Up	FKBP10
NT5C3B	0	0.587665226237259	0.642	0.157	0	Up	NT5C3B
STAT5A	0	-0.371326351569702	0.045	0.208	0	Down	STAT5A
CAVIN1	0	0.434298988263091	0.53	0.104	0	Up	CAVIN1
TUBG1	0	0.299017946394216	0.442	0.142	0	Up	TUBG1
VPS25	0	0.462032260913641	0.678	0.285	0	Up	VPS25
COA3	0	0.28436870708595	0.685	0.356	0	Up	COA3
AOC2	0	0.827084551115489	0.372	0.02	0	Up	AOC2
ARL4D	0	0.846517119431813	0.603	0.072	0	Up	ARL4D
SOST	0	0.573110446578759	0.2	0.016	0	Up	SOST
TMEM101	0	0.531864913839927	0.659	0.205	0	Up	TMEM101
G6PC3	0	0.271409776276824	0.469	0.174	0	Up	G6PC3
SLC25A39	0	0.34407199972073	0.726	0.379	0	Up	SLC25A39
FMNL1	0	-1.06818658956471	0.135	0.461	0	Down	FMNL1
KPNB1	0	0.261568180482299	0.786	0.472	0	Up	KPNB1
COPZ2	0	0.658287860362596	0.613	0.116	0	Up	COPZ2
CBX1	0	0.343856960434967	0.629	0.242	0	Up	CBX1
HOXB2	0	0.30311417048284	0.459	0.117	0	Up	HOXB2
HOXB7	0	0.283863171868566	0.356	0.059	0	Up	HOXB7
ATP5MC1	0	0.488752471499712	0.898	0.514	0	Up	ATP5MC1
SNF8	0	0.30851052830664	0.81	0.468	0	Up	SNF8
ABI3	0	-0.626209467245607	0.028	0.278	0	Down	ABI3
PHOSPHO1	0	0.656409221875318	0.417	0.022	0	Up	PHOSPHO1
PHB	0	0.561594745081568	0.909	0.502	0	Up	PHB
SPOP	0	0.273321293809368	0.659	0.315	0	Up	SPOP
SLC35B1	0	0.455202333221932	0.703	0.275	0	Up	SLC35B1
TAC4	0	0.544573857839358	0.114	0.009	0	Up	TAC4
DLX4	0	0.680328927077001	0.462	0.012	0	Up	DLX4
DLX3	0	0.566282205613023	0.466	0.013	0	Up	DLX3
PDK2	0	0.28068880467827	0.423	0.119	0	Up	PDK2
COL1A1	0	1.92860780332206	0.984	0.392	0	Up	COL1A1
MRPL27	0	0.512662618993518	0.84	0.412	0	Up	MRPL27
LRRC59	0	0.529281141267534	0.77	0.35	0	Up	LRRC59
LUC7L3	0	0.358693191711504	0.878	0.518	0	Up	LUC7L3
NME1	0	1.02592965496627	0.91	0.405	0	Up	NME1
MRPS23	0	0.308705274583849	0.679	0.303	0	Up	MRPS23
AC004687.1	0	-0.649976756736012	0.018	0.198	0	Down	AC004687.1
RNFT1	0	0.297082619594453	0.512	0.167	0	Up	RNFT1
TBX2-AS1	0	0.419198511082652	0.309	0.028	0	Up	TBX2-AS1
TBX2	0	0.48639512490465	0.421	0.039	0	Up	TBX2
MRC2	0	0.959418401824905	0.696	0.131	0	Up	MRC2
TANC2	0	0.273980774037891	0.389	0.12	0	Up	TANC2
TACO1	0	0.336249256238011	0.434	0.143	0	Up	TACO1
CCDC47	0	0.618255119420478	0.672	0.345	0	Up	CCDC47
FTSJ3	0	0.375901117110072	0.403	0.123	0	Up	FTSJ3
PSMC5	0	0.519246727308983	0.847	0.542	0	Up	PSMC5
NOL11	0	0.261317383344877	0.538	0.192	0	Up	NOL11
C17orf58	0	0.284580718257919	0.398	0.108	0	Up	C17orf58
KPNA2	0	0.440006752531263	0.626	0.349	0	Up	KPNA2
SOX9	0	0.709260112974375	0.446	0.021	0	Up	SOX9
SSTR2	0	0.268712195157786	0.217	0.025	0	Up	SSTR2
CDC42EP4	0	0.305735747987189	0.36	0.065	0	Up	CDC42EP4
GPRC5C	0	0.400696662755051	0.355	0.073	0	Up	GPRC5C
CD300A	0	-0.54059364706038	0.026	0.247	0	Down	CD300A
NT5C	0	0.292030978208408	0.719	0.355	0	Up	NT5C
JPT1	0	0.538882906518731	0.908	0.607	0	Up	JPT1
SUMO2	0	0.600136905513918	0.995	0.874	0	Up	SUMO2
MRPS7	0	0.453353532923623	0.805	0.419	0	Up	MRPS7
SRP68	0	0.348214093051487	0.57	0.211	0	Up	SRP68
PRPSAP1	0	0.383732108813004	0.613	0.248	0	Up	PRPSAP1
MXRA7	0	0.3204016986275	0.531	0.151	0	Up	MXRA7
TMC6	0	-0.59601423904308	0.087	0.288	0	Down	TMC6
TMC8	0	-0.432217919052757	0.02	0.157	0	Down	TMC8
BIRC5	0	0.548530359547285	0.333	0.142	0	Up	BIRC5
C1QTNF1	0	0.299256606349598	0.263	0.037	0	Up	C1QTNF1
RNF213	0	-1.14331541059358	0.358	0.537	0	Down	RNF213
NDUFAF8	0	0.337431484703552	0.789	0.424	0	Up	NDUFAF8
ACTG1	0	0.753426686890647	0.999	0.962	0	Up	ACTG1
ARL16	0	0.389345593192568	0.648	0.221	0	Up	ARL16
MRPL12	0	0.541022089471843	0.775	0.368	0	Up	MRPL12
MCRIP1	0	0.293871236745629	0.788	0.439	0	Up	MCRIP1
P4HB	0	1.13050213108024	0.971	0.637	0	Up	P4HB
ALYREF	0	0.429453215793234	0.69	0.341	0	Up	ALYREF
ANAPC11	0	0.614761852298045	0.932	0.598	0	Up	ANAPC11
NPB	0	0.573023473295859	0.399	0.029	0	Up	NPB
PYCR1	0	1.02977305599996	0.736	0.091	0	Up	PYCR1
NOTUM	0	0.416113930445293	0.277	0.013	0	Up	NOTUM
ASPSCR1	0	0.781965113476096	0.595	0.195	0	Up	ASPSCR1
CENPX	0	0.330484522602775	0.735	0.387	0	Up	CENPX
RAC3	0	0.639425013918609	0.522	0.057	0	Up	RAC3
DCXR	0	0.473305368793409	0.813	0.392	0	Up	DCXR
RFNG	0	0.270127054292148	0.522	0.194	0	Up	RFNG
GPS1	0	0.398711795821662	0.646	0.253	0	Up	GPS1
FASN	0	0.27980012745672	0.417	0.117	0	Up	FASN
OGFOD3	0	0.325239045450238	0.558	0.22	0	Up	OGFOD3
METRNL	0	-1.33339694652834	0.516	0.644	0	Down	METRNL
COLEC12	0	0.321469167468909	0.578	0.213	0	Up	COLEC12
TYMS	0	0.574417260658872	0.472	0.186	0	Up	TYMS
YES1	0	0.403728659969377	0.464	0.066	0	Up	YES1
MYL12A	0	-0.63496218077174	0.925	0.899	0	Down	MYL12A
LINC00667	0	0.293862271468793	0.476	0.162	0	Up	LINC00667
TWSG1	0	0.351194407806469	0.432	0.118	0	Up	TWSG1
APCDD1	0	0.996862155201945	0.582	0.04	0	Up	APCDD1
NAPG	0	0.297033891317249	0.486	0.2	0	Up	NAPG
TUBB6	0	0.266967414787117	0.562	0.275	0	Up	TUBB6
FAM210A	0	0.282166499587758	0.457	0.178	0	Up	FAM210A
SNRPD1	0	0.41081504144192	0.835	0.532	0	Up	SNRPD1
RIOK3	0	0.293640478635714	0.56	0.281	0	Up	RIOK3
CDH2	0	0.74978547819273	0.475	0.024	0	Up	CDH2
SLC39A6	0	0.278673332596578	0.495	0.183	0	Up	SLC39A6
FHOD3	0	0.273881434173882	0.256	0.009	0	Up	FHOD3
IER3IP1	0	0.383458397022237	0.727	0.369	0	Up	IER3IP1
LMAN1	0	0.954811509102816	0.915	0.457	0	Up	LMAN1
TNFRSF11A	0	-0.434053947921787	0.061	0.228	0	Down	TNFRSF11A
DSEL	0	0.255093804114673	0.253	0.039	0	Up	DSEL
FAM69C	0	0.263495404851266	0.209	0.009	0	Up	FAM69C
MBP	0	-0.987997833689428	0.036	0.379	0	Down	MBP
TXNL4A	0	0.383125592763745	0.852	0.5	0	Up	TXNL4A
CSNK2A1	0	0.261025213697113	0.649	0.318	0	Up	CSNK2A1
SIRPA	0	-0.622164197891246	0.069	0.326	0	Down	SIRPA
SNRPB	0	0.580764417639824	0.911	0.68	0	Up	SNRPB
NOP56	0	0.684222353444876	0.797	0.399	0	Up	NOP56
CPXM1	0	0.262861371671826	0.217	0.037	0	Up	CPXM1
MRPS26	0	0.498223138849909	0.717	0.322	0	Up	MRPS26
ITPA	0	0.298255483118709	0.7	0.364	0	Up	ITPA
SMOX	0	0.271595807479437	0.265	0.076	0	Up	SMOX
RASSF2	0	-0.420689510111424	0.065	0.235	0	Down	RASSF2
TMEM230	0	0.448829598922799	0.856	0.531	0	Up	TMEM230
BMP2	0	0.815447484781815	0.518	0.036	0	Up	BMP2
PLCB4	0	0.371507913132724	0.313	0.015	0	Up	PLCB4
BTBD3	0	0.280815718693758	0.314	0.054	0	Up	BTBD3
ESF1	0	0.348793961484485	0.658	0.288	0	Up	ESF1
SNRPB2	0	0.474982992835061	0.852	0.52	0	Up	SNRPB2
DSTN	0	1.20346429030165	0.969	0.589	0	Up	DSTN
RRBP1	0	1.34881010726292	0.896	0.377	0	Up	RRBP1
XRN2	0	0.258506107040727	0.773	0.468	0	Up	XRN2
CD93	0	-1.10606080962129	0.065	0.306	0	Down	CD93
CST7	0	-2.09574591394759	0.026	0.273	0	Down	CST7
HM13	0	0.558044237778224	0.812	0.495	0	Up	HM13
ID1	0	1.51435664066729	0.87	0.218	0	Up	ID1
TPX2	0	0.547553026717719	0.325	0.122	0	Up	TPX2
PDRG1	0	0.366699544018972	0.496	0.12	0	Up	PDRG1
HCK	0	-0.407929283208254	0.031	0.22	0	Down	HCK
SNTA1	0	0.540732290653429	0.478	0.054	0	Up	SNTA1
NECAB3	0	0.285859377925303	0.37	0.07	0	Up	NECAB3
AHCY	0	0.541125074581371	0.631	0.258	0	Up	AHCY
MAP1LC3A	0	0.374610877362223	0.589	0.217	0	Up	MAP1LC3A
EIF6	0	0.377480333374345	0.804	0.497	0	Up	EIF6
ERGIC3	0	0.751602434836555	0.845	0.396	0	Up	ERGIC3
CPNE1	0	0.342434341629989	0.7	0.38	0	Up	CPNE1
ROMO1	0	0.452387497415217	0.758	0.42	0	Up	ROMO1
SCAND1	0	0.258955983643016	0.865	0.574	0	Up	SCAND1
NORAD	0	0.450015660412693	0.728	0.368	0	Up	NORAD
DLGAP4	0	0.611283630537433	0.662	0.198	0	Up	DLGAP4
MYL9	0	1.02202014622917	0.711	0.114	0	Up	MYL9
SAMHD1	0	-1.2879093766452	0.264	0.517	0	Down	SAMHD1
RPN2	0	0.978069551170042	0.926	0.595	0	Up	RPN2
MANBAL	0	0.512951503697377	0.579	0.133	0	Up	MANBAL
MAFB	0	0.314496711207447	0.718	0.371	0	Up	MAFB
PKIG	0	0.609722334494226	0.616	0.106	0	Up	PKIG
STK4	0	-1.2272309110055	0.475	0.577	0	Down	STK4
SLPI	0	1.8103051203328	0.301	0.015	0	Up	SLPI
SDC4	0	0.513912543429932	0.54	0.172	0	Up	SDC4
PIGT	0	0.82202863872684	0.839	0.351	0	Up	PIGT
WFDC2	0	0.521257932013345	0.215	0.005	0	Up	WFDC2
UBE2C	0	0.913560696055127	0.349	0.148	0	Up	UBE2C
TP53RK	0	0.279670789739141	0.515	0.172	0	Up	TP53RK
KCNG1	0	0.414901193405466	0.322	0.016	0	Up	KCNG1
PFDN4	0	0.468658368680642	0.735	0.348	0	Up	PFDN4
DOK5	0	0.470496271413286	0.377	0.039	0	Up	DOK5
BMP7	0	0.414109288564819	0.351	0.011	0	Up	BMP7
GNAS	0	0.702376926154654	0.999	0.914	0	Up	GNAS
CTSZ	0	-1.57099419830158	0.63	0.636	0	Down	CTSZ
ATP5F1E	0	-0.592483195164407	0.982	0.932	0	Down	ATP5F1E
COL9A3	0	0.874429177418513	0.263	0.02	0	Up	COL9A3
EEF1A2	0	0.338070363751402	0.136	0.009	0	Up	EEF1A2
CDC34	0	0.327450906226918	0.606	0.225	0	Up	CDC34
BSG	0	0.880917479691543	0.96	0.573	0	Up	BSG
WDR18	0	0.252868661765167	0.524	0.216	0	Up	WDR18
ARHGAP45	0	-0.658074995091196	0.062	0.287	0	Down	ARHGAP45
POLR2E	0	0.290150201038867	0.8	0.457	0	Up	POLR2E
MUM1	0	0.289958727233376	0.493	0.147	0	Up	MUM1
OAZ1	0	-0.944887492449018	0.984	0.944	0	Down	OAZ1
LSM7	0	0.289957036187142	0.891	0.583	0	Up	LSM7
TIMM13	0	0.687372033851418	0.899	0.484	0	Up	TIMM13
GNA15	0	-0.599152145665577	0.036	0.303	0	Down	GNA15
S1PR4	0	-0.617316211101483	0.011	0.147	0	Down	S1PR4
MATK	0	-0.832943131885746	0.041	0.275	0	Down	MATK
MYDGF	0	0.677882294176616	0.929	0.557	0	Up	MYDGF
VAV1	0	-0.399379441202307	0.016	0.202	0	Down	VAV1
ZNF358	0	0.269447340763607	0.488	0.161	0	Up	ZNF358
STXBP2	0	-0.572832249958576	0.088	0.302	0	Down	STXBP2
RETN	0	-0.664131045884375	0.016	0.154	0	Down	RETN
CD320	0	0.73932597680822	0.738	0.2	0	Up	CD320
ANGPTL4	0	0.268247643408194	0.214	0.048	0	Up	ANGPTL4
HNRNPM	0	0.263520950319997	0.884	0.574	0	Up	HNRNPM
MYO1F	0	-0.709291110550146	0.049	0.317	0	Down	MYO1F
ICAM1	0	-1.07676043386588	0.146	0.387	0	Down	ICAM1
TMED1	0	0.268536855941173	0.547	0.224	0	Up	TMED1
YIPF2	0	0.320555438688719	0.513	0.178	0	Up	YIPF2
SMARCA4	0	0.356943571178312	0.643	0.277	0	Up	SMARCA4
DHPS	0	0.312121157019579	0.671	0.315	0	Up	DHPS
JUNB	0	-0.814969997701971	0.879	0.882	0	Down	JUNB
PRDX2	0	0.583196968469689	0.853	0.509	0	Up	PRDX2
GADD45GIP1	0	0.294679515287873	0.875	0.565	0	Up	GADD45GIP1
LYL1	0	-0.342736336826415	0.032	0.204	0	Down	LYL1
CACNA1A	0	0.292213398259644	0.267	0.02	0	Up	CACNA1A
PODNL1	0	0.29636862142727	0.235	0.018	0	Up	PODNL1
SAMD1	0	0.401457299977783	0.644	0.274	0	Up	SAMD1
DNAJB1	0	0.402652627365867	0.908	0.626	0	Up	DNAJB1
TECR	0	0.510843281724562	0.86	0.473	0	Up	TECR
ADGRE2	0	-0.360232545093496	0.02	0.187	0	Down	ADGRE2
RASAL3	0	-0.589977016730191	0.015	0.173	0	Down	RASAL3
NR2F6	0	0.466113173096461	0.551	0.109	0	Up	NR2F6
BST2	0	-0.84716109430446	0.511	0.651	0	Down	BST2
JUND	0	-1.0991710588581	0.957	0.931	0	Down	JUND
LRRC25	0	-0.391199717115741	0.017	0.206	0	Down	LRRC25
ISYNA1	0	0.377531888344817	0.397	0.073	0	Up	ISYNA1
UBA52	0	-0.342428935856917	0.998	0.976	0	Down	UBA52
CRLF1	0	0.321633125367866	0.155	0.009	0	Up	CRLF1
DDX49	0	0.328807820733929	0.572	0.214	0	Up	DDX49
LINC00662	0	1.20021738496722	0.439	0.089	0	Up	LINC00662
CCNE1	0	1.19896875140163	0.262	0.064	0	Up	CCNE1
PDCD5	0	0.339558618938305	0.843	0.483	0	Up	PDCD5
UBA2	0	0.318568204365313	0.711	0.345	0	Up	UBA2
FXYD1	0	0.69092040729339	0.55	0.048	0	Up	FXYD1
FXYD5	0	-1.13302629791991	0.499	0.694	0	Down	FXYD5
NFKBID	0	-0.925507327701916	0.092	0.362	0	Down	NFKBID
HCST	0	-2.33214852634151	0.064	0.592	0	Down	HCST
TYROBP	0	-3.09200485635814	0.164	0.571	0	Down	TYROBP
SPINT2	0	-0.480914425001876	0.072	0.258	0	Down	SPINT2
PSMD8	0	0.361386211480728	0.924	0.666	0	Up	PSMD8
MRPS12	0	0.309800554849618	0.699	0.365	0	Up	MRPS12
FBXO17	0	0.480099104323506	0.46	0.029	0	Up	FBXO17
GMFG	0	-1.60511839604415	0.318	0.705	0	Down	GMFG
ZFP36	0	-1.17630779067361	0.679	0.735	0	Down	ZFP36
TIMM50	0	0.380966458644054	0.586	0.22	0	Up	TIMM50
RABAC1	0	0.385723367508733	0.923	0.64	0	Up	RABAC1
POU2F2	0	-0.536359514988959	0.043	0.192	0	Down	POU2F2
PAFAH1B3	0	0.330820604586523	0.521	0.223	0	Up	PAFAH1B3
ZNF428	0	0.388693163032362	0.778	0.356	0	Up	ZNF428
TOMM40	0	0.39620150974248	0.687	0.289	0	Up	TOMM40
ERCC1	0	0.38958271219098	0.755	0.379	0	Up	ERCC1
DMWD	0	0.262009432995025	0.428	0.087	0	Up	DMWD
DACT3	0	0.275756549618501	0.236	0.015	0	Up	DACT3
SAE1	0	0.255435267955561	0.501	0.201	0	Up	SAE1
INAFM1	0	0.456411131905078	0.513	0.117	0	Up	INAFM1
C5AR1	0	-1.32692363212298	0.059	0.318	0	Down	C5AR1
SELENOW	0	0.339203115877905	0.914	0.58	0	Up	SELENOW
KDELR1	0	0.728913026269249	0.911	0.499	0	Up	KDELR1
FTL	0	-2.07017598261398	1	0.992	0	Down	FTL
RUVBL2	0	0.363321656348397	0.543	0.189	0	Up	RUVBL2
CD37	0	-1.83893201634541	0.051	0.541	0	Down	CD37
TEAD2	0	0.425678169010219	0.425	0.033	0	Up	TEAD2
RCN3	0	1.12478700960023	0.783	0.166	0	Up	RCN3
BCL2L12	0	0.304890438089803	0.49	0.152	0	Up	BCL2L12
PRMT1	0	0.383471383416885	0.843	0.461	0	Up	PRMT1
PTOV1	0	0.511345889291556	0.709	0.247	0	Up	PTOV1
EMC10	0	0.288043752402733	0.616	0.336	0	Up	EMC10
CLEC11A	0	2.01965947909776	0.959	0.314	0	Up	CLEC11A
C19orf48	0	0.434515536912647	0.53	0.171	0	Up	C19orf48
CD33	0	-0.476736959585701	0.035	0.272	0	Down	CD33
NKG7	0	-3.20788549732747	0.034	0.291	0	Down	NKG7
FPR1	0	-0.447718916283871	0.016	0.166	0	Down	FPR1
FPR3	0	-0.786693278659032	0.033	0.269	0	Down	FPR3
PPP2R1A	0	0.374750527071305	0.733	0.355	0	Up	PPP2R1A
ZNF677	0	0.341093078169136	0.443	0.07	0	Up	ZNF677
ZNF331	0	-1.97879130536034	0.227	0.531	0	Down	ZNF331
OSCAR	0	-0.336728686335677	0.033	0.182	0	Down	OSCAR
PRPF31	0	0.252148111318872	0.655	0.315	0	Up	PRPF31
TSEN34	0	0.424306569564998	0.674	0.259	0	Up	TSEN34
LILRB2	0	-0.466955016086429	0.02	0.216	0	Down	LILRB2
LAIR1	0	-0.661852454506309	0.088	0.275	0	Down	LAIR1
LILRB1	0	-0.327466914385708	0.016	0.174	0	Down	LILRB1
LILRB4	0	-0.530910530367001	0.032	0.272	0	Down	LILRB4
RPL28	0	-0.596848859406062	1	0.992	0	Down	RPL28
UBE2S	0	0.559693950670994	0.829	0.57	0	Up	UBE2S
ISOC2	0	0.252169719463223	0.623	0.297	0	Up	ISOC2
ZNF580	0	0.254487974321597	0.497	0.195	0	Up	ZNF580
[truncated: 807 more rows]
