# Supplementary material for: Exploring the Role of Neutrophil-Related Genes in Osteosarcoma via an Integrative Analysis of Single-Cell and Bulk Transcriptome
Source: Biomedicines. 2024 Jul 8;12(7):1513. doi: 10.3390/biomedicines12071513 (PMC11274533; doi:10.3390/biomedicines12071513)
Supplement: Supplementary file 1 [file biomedicines-12-01513-s001.zip › Table S8 538 neutrophil-related genes.csv]

S100A9
LYZ
EREG
G0S2
FCN1
IL1B
CXCL8
PLAUR
BCL2A1
AREG
CTSS
MNDA
SOD2
NAMPT
LST1
C15orf48
SERPINA1
OLR1
HLA-DRA
CXCL2
SRGN
TYMP
SLC2A3
C5AR1
FTH1
HLA-DRB1
SLC11A1
PTGS2
NLRP3
RETN
HLA-DPA1
FGL2
NFKBIA
AIF1
IL1RN
MXD1
FCER1G
CSTA
CD44
TYROBP
C1orf162
NCF2
KDM6B
GK
SERPINB9
OSM
CPVL
TNFRSF1B
FPR1
COTL1
SAT1
PLEK
AP1S2
JAML
CD14
S100A4
SLC43A2
TNFSF13B
LCP1
TREM1
MS4A6A
PHACTR1
STX11
IGSF6
CYBB
MPEG1
CLEC4E
CD86
ITGAX
FGR
CYBA
PTPRE
KYNU
SH3BGRL3
CLEC7A
LY86
SPI1
LILRB2
PILRA
HCK
ADA2
AOAH
MYO1G
MS4A7
LILRB3
ITGB2
IER3
LYN
FGD4
SAMSN1
NEAT1
RILPL2
PDE4B
CFD
LAPTM5
CD74
IL1A
MAP3K8
IFI30
CASP1
FTL
PNRC1
SERPINB1
LUCAT1
SLC7A7
HLA-DMA
S100A11
CD48
SAMHD1
CTSH
SORL1
STXBP2
PYCARD
EVI2B
OAZ1
ICAM1
LCP2
TLR2
NR4A3
VSIR
CARD16
CD83
HLA-DMB
CD37
CCRL2
ARRB2
CEBPB
FCGR2A
CST3
MCL1
TNFAIP2
NFKB1
HLA-DPB1
DUSP1
DSE
FBP1
ADGRE2
REL
DAPP1
GLIPR2
PLSCR1
ARPC3
CORO1A
POU2F2
RNASET2
C9orf72
ARPC1B
HLA-DQB1
RNF130
ALOX5
CLEC5A
CCL20
MX2
METRNL
PSAP
HCLS1
GPCPD1
IL6R
EFHD2
GPSM3
PTPRC
TKT
LRRFIP1
PRKCB
FAM49A
CSF2RA
CFLAR
ACSL1
TET2
VASP
GLIPR1
GRASP
PIM3
GCA
FYB1
GMFG
NFE2L2
EHD1
CD53
PFDN5
ZC3H12A
HCST
FOSB
TPT1
CD302
GCH1
ADAM8
CD68
CHMP1B
LGALS9
PECAM1
CD52
ANPEP
EIF1
RNASE6
CIITA
IL10RA
BRI3
WAS
TNFAIP3
RASSF5
FMNL1
IRAK3
THEMIS2
BID
RBP7
GPR132
LSP1
MYO1F
VAMP8
NUP214
NFKBID
RPS24
JMJD1C
ETS2
CDKN1A
PLAC8
CXCL3
CPPED1
TMSB4X
SELL
NINJ1
1-Mar
CD93
RAB20
FCGR1A
CXCL16
FCGR2B
ARHGDIB
HBEGF
LMO2
CYTIP
BTG1
ITGAM
NCF1
RNF149
RBM47
DOCK2
IFNGR1
ANXA1
BIRC3
SDCBP
ARHGAP26
GNAI2
SOCS3
FOSL2
OSCAR
CLEC4A
HLA-DRB5
RPS13
CYB5D1
GAS7
ATP6V0D1
OGFRL1
H2AFY2
ZFP36
EMILIN2
APLP2
LAT2
THAP2
DOCK8
GPR183
CALHM6
FERMT3
LITAF
SPINT2
HLA-B
HLA-DQA1
PFKFB3
AC004687.1
NACA
UBA52
DMXL2
CD300A
DUSP2
CCL3
ARL5B
SLC15A3
GRN
PLXDC2
PPP1R15B
TNFAIP8
GLUL
BCL3
C3AR1
S100A10
PTPN6
IQGAP1
GNA15
GSTO1
TBXAS1
LGALS3
ARPC2
RASSF2
CTSZ
CD33
PARVG
GLRX
INSIG1
PTAFR
CD4
NABP1
JUNB
SULT1A1
SLC7A5
TIMP1
MSN
MAP2K3
LACTB
LILRB1
RHOG
PLXNC1
RGS2
JUND
FCGRT
CAPG
RPL26
DUSP6
NCKAP1L
TLR4
TGIF1
LPXN
CSRNP1
DPYD
FAU
MOB1A
SH3BGRL
MALT1
DDX3Y
CTSB
LRRC25
TES
LAIR1
PGLS
ASAH1
PNP
LY96
TNF
SYK
NPC2
NR4A2
RASGEF1B
BLVRB
BTK
CLIC1
NFKB2
B2M
LIMS1
PHLDA2
ZNF267
TPP1
AC016831.5
ACTR2
NAIP
TNFSF10
IRF8
PIK3AP1
HLA-DQA2
GRB2
IL18
CSF1R
CELF2
IL17RA
WTAP
NCOA4
CREM
YBX3
HACD4
WSB1
THBS1
NAAA
ATG3
TRIM22
PLK3
GABARAPL1
LPCAT1
SKAP2
OTUD1
RNH1
SLC8A1
ARHGAP30
SH2B3
DAZAP2
RHOA
AKAP13
SMAP2
DOK2
HMOX1
UBE2D3
EZR
SELENOK
IRS2
SIRPA
UCP2
RIN3
ADGRE5
MBP
ETV6
ARL8B
ELF1
USP15
DDX3X
FXYD5
BTG2
ZYX
ATP5F1E
CCNH
ICAM3
CASP4
LAMTOR4
MOB3A
SNX10
LYL1
EHBP1L1
ZNF331
THBD
B3GNT5
SQOR
MIDN
HAVCR2
PICALM
TAGAP
CYTH4
GNA13
TPM3
TIPARP
STK17B
MBNL1
ITGA5
CAST
GBP2
MCUB
FCGR3A
FPR3
IL13RA1
SH3BP2
CAP1
LILRB4
CAT
MGAT1
TFEC
RANBP2
TMEM123
SRSF5
PRR13
TGFBI
MPP1
RAB21
STX4
IQGAP2
OTULINL
CRIP1
ADCY7
AHR
ACTR3
ANKRD44
JOSD1
TMBIM4
TMEM176B
EVI2A
FAM107B
MAFB
RNF130
GSTK1
M6PR
KLF6
MAPKAPK3
DIAPH1
ARID5A
CYB5R4
BNIP2
DOCK10
ANXA2
GDI2
RASSF4
PRMT9
AP2S1
BASP1
RPL23A
TAOK3
EDEM1
SGK1
GRK2
NCF4
VPS13C
CYTH1
ACAP2
ANXA5
PAG1
RGS19
MYO9B
NAGK
XAF1
PDXK
HECA
SYNGR2
CAPZA1
PLEKHB2
MANBA
RUNX1
CSNK1A1
RELB
TAPBP
NFKBIE
RAP1B
CCR1
BHLHE40
VPS37B
HIGD2A
PTPN18
SMCO4
SH3KBP1
DNAJB6
MFSD1
TLN1
GBP1
SGK3
ABHD5
BAZ2B
MX1
HIF1A
EPB41L3
ARAP1
RAPGEF1
ACSL4
LRP12
CLN8
ZNF106
SNX2
PARP14
OAS1
MGST1
PLIN2
KLF10
SMCHD1
EHD4
NDRG1
TXNIP
